# Supplementary material for: 4-(5-Chloro-2-hydroxy­benzyl­idene­amino)-N-(4,6-dimethyl­pyrimidin-2-yl)benzene­sulfonamide
Source: Acta Crystallogr Sect E Struct Rep Online. 2008 Mar 5;64(Pt 4):o648. doi: 10.1107/S1600536808005606 (PMC2960946; doi:10.1107/S1600536808005606)
Supplement: Supplementary file 2 [file e-64-0o648-Isup2.hkl]

#
# h,k,l, Fc-squared, Fo-squared, sigma(Fo-squared) and status flag
#
data_I
_shelx_title ' nh21 in Pbca'
_shelx_refln_list_code          4
_shelx_F_calc_maximum      340.27
_exptl_crystal_F_000      1728.00
_reflns_d_resolution_high  0.7491
 
loop_
 _symmetry_equiv_pos_as_xyz
 'x, y, z'
 '-x+1/2, -y, z+1/2'
 '-x, y+1/2, -z+1/2'
 'x+1/2, -y+1/2, -z'
 '-x, -y, -z'
 'x-1/2, y, -z-1/2'
 'x, -y-1/2, z-1/2'
 '-x-1/2, y-1/2, z'
 
_cell_length_a    11.7332
_cell_length_b    13.8506
_cell_length_c    23.6635
_cell_angle_alpha  90.000
_cell_angle_beta   90.000
_cell_angle_gamma  90.000
 
_shelx_F_squared_multiplier     1.000
 
loop_
 _refln_index_h
 _refln_index_k
 _refln_index_l
 _refln_F_squared_calc
 _refln_F_squared_meas
 _refln_F_squared_sigma
 _refln_observed_status
   2   0   0    54147.11    55355.59   1224.27 o
   4   0   0    51108.91    52588.09   1164.14 o
   6   0   0     6047.76     7195.86    253.26 o
   8   0   0      316.76      372.34     43.76 o
  10   0   0       17.49      -10.76     26.11 o
  12   0   0      249.14      276.84     56.58 o
  14   0   0      329.61      427.10     72.90 o
   2   1   0     8834.35     8565.35    137.74 o
   4   1   0     7995.37     8134.16    135.61 o
   6   1   0       49.65       79.66     16.63 o
   8   1   0       12.11        3.97     21.82 o
  10   1   0     2568.89     2579.10     92.11 o
  12   1   0        3.48       27.39     26.74 o
  14   1   0      101.68      111.69     38.91 o
   0   2   0     6296.02     6640.37    214.34 o
   2   2   0      151.97      234.40      7.72 o
   4   2   0      577.26      570.15     21.10 o
   6   2   0       11.65       -2.61     11.87 o
   8   2   0     1290.41     1237.44     53.45 o
  10   2   0      105.16       80.94     37.48 o
  12   2   0       38.76       20.03     27.84 o
  14   2   0       75.32       54.16     50.29 o
   2   3   0      325.63      303.34      8.88 o
   4   3   0     3871.59     3061.71     56.56 o
   6   3   0     3859.87     3727.45     83.70 o
   8   3   0      874.27      851.38     44.41 o
  10   3   0       30.95        3.49     22.71 o
  12   3   0       43.17       33.11     29.86 o
  14   3   0      161.71      195.96     61.53 o
   0   4   0     2566.55     2862.76    166.16 o
   2   4   0    12538.32    12814.02    154.74 o
   4   4   0       18.79       30.26      7.36 o
   6   4   0     7155.29     6826.71    119.22 o
   8   4   0      830.03      805.58     33.28 o
  10   4   0      599.65      555.52     32.54 o
  12   4   0       11.46      -23.54     35.60 o
  14   4   0       14.52       -8.10     41.71 o
   2   5   0      475.09      603.52     20.77 o
   4   5   0    52740.89    54938.41    991.12 o
   6   5   0      230.90      257.38     15.26 o
   8   5   0     4364.99     4419.87     99.76 o
  10   5   0     1609.69     1746.81     56.70 o
  12   5   0      381.50      421.06     61.65 o
  14   5   0      117.75      134.43     56.21 o
   0   6   0      215.75      218.93     26.96 o
   2   6   0      207.48      169.87      7.71 o
   4   6   0     1372.19     1429.84     32.36 o
   6   6   0      505.51      465.86     23.85 o
   8   6   0      337.69      347.87     23.69 o
  10   6   0      671.44      595.96     61.96 o
  12   6   0      916.47      913.20     83.78 o
  14   6   0      123.21      106.26     55.73 o
   2   7   0      406.61      321.09     23.10 o
   4   7   0      928.47      997.84     25.72 o
   6   7   0        9.28        2.01      9.21 o
   8   7   0     2778.31     2693.59     70.12 o
  10   7   0       25.78       10.25     31.19 o
  12   7   0      295.90      365.33     62.98 o
  14   7   0       50.43       79.42     52.95 o
   0   8   0     2269.06     2194.52    102.88 o
   2   8   0     1071.24     1153.60     40.01 o
   4   8   0       46.39       90.96     11.43 o
   6   8   0      963.71      917.43     28.36 o
   8   8   0     1531.17     1473.78     61.13 o
  10   8   0      976.93     1062.32     55.00 o
  12   8   0      468.44      427.35     65.64 o
  14   8   0       92.71      159.21     60.08 o
   2   9   0     3226.19     2925.34     56.83 o
   4   9   0       11.53       -6.93      6.93 o
   6   9   0        7.91        8.28     12.74 o
   8   9   0      169.14      151.72     25.60 o
  10   9   0       42.06       73.31     35.00 o
  12   9   0      623.39      701.77     77.97 o
   0  10   0     4985.45     4658.62    190.76 o
   2  10   0     1359.20     1253.62     30.34 o
   4  10   0      413.10      477.56     23.31 o
   6  10   0      307.82      236.80     27.84 o
   8  10   0       97.62       83.82     23.35 o
  10  10   0      374.85      377.18     57.54 o
  12  10   0        0.34       62.62     43.76 o
   2  11   0     1112.52     1063.32     27.90 o
   4  11   0      941.24      881.69     32.43 o
   6  11   0      138.49      110.20     23.61 o
   8  11   0        9.63        8.60     21.25 o
  10  11   0        1.25       -8.22     33.12 o
  12  11   0        2.95        4.47     43.04 o
   0  12   0      617.57      470.75     57.54 o
   2  12   0        1.34       10.97     12.91 o
   4  12   0      547.17      510.58     85.77 o
   6  12   0       23.42       13.17     19.51 o
   8  12   0      286.16      309.12     35.50 o
  10  12   0        3.52       20.19     38.32 o
   2  13   0      618.10      624.82     28.32 o
   4  13   0     4303.14     4022.11     90.26 o
   6  13   0       11.15        0.56     22.55 o
   8  13   0       84.10       87.05     39.17 o
  10  13   0        0.29      -25.15     37.48 o
   0  14   0      184.41      165.86     47.75 o
   2  14   0        3.13      -23.31     23.31 o
   4  14   0      208.56      203.21     17.44 o
   6  14   0      422.53      450.76     27.23 o
   8  14   0        5.75      -19.24     23.75 o
  10  14   0       21.94      -38.68     38.68 o
   2  15   0      102.78       41.29     30.36 o
   4  15   0        7.74       10.46     11.54 o
   6  15   0        0.04      -15.37     15.37 o
   8  15   0       23.93       17.58     19.45 o
   0  16   0      286.91      290.14     62.74 o
   2  16   0       11.16      -18.38     39.05 o
   4  16   0       30.58       16.64     19.48 o
   6  16   0      245.01      317.76     24.64 o
   2  17   0      162.82      201.40     60.32 o
   4  17   0       10.94      -35.54     39.29 o
   6  17   0        2.34      -17.99     26.05 o
   0  18   0       79.86       13.30     44.49 o
   2  18   0        0.65      -30.46     40.62 o
   1   1   1      129.06      287.33      5.95 o
   2   1   1      431.65      447.29     11.36 o
   3   1   1     5900.70     5999.00     70.90 o
   4   1   1      211.23      195.93      8.01 o
   5   1   1     1218.82     1118.82     27.31 o
   6   1   1     2779.87     3174.71     65.09 o
   7   1   1     2792.81     2925.31     62.82 o
   8   1   1     1412.84     1475.24     41.99 o
   9   1   1       68.55      104.98     26.65 o
  10   1   1      121.03       84.55     18.97 o
  11   1   1      106.60      127.73     20.82 o
  12   1   1        1.40        3.21     18.12 o
  13   1   1      259.49      237.40     28.33 o
  14   1   1       83.94       53.53     25.30 o
  15   1   1       63.50       74.72     38.18 o
   0   2   1    73694.44    72940.26   2195.26 o
   1   2   1      300.66      375.55     10.26 o
   2   2   1    10730.87    10614.98     97.78 o
   3   2   1     1134.73     1160.28     16.00 o
   4   2   1     3196.41     3470.40     47.78 o
   5   2   1     4581.81     4812.09     65.12 o
   6   2   1      324.59      354.00     14.36 o
   7   2   1     2292.50     2484.12     56.06 o
   8   2   1      323.30      365.19     21.25 o
   9   2   1      328.05      304.94     21.81 o
  10   2   1       83.97       71.29     17.62 o
  11   2   1      213.56      195.10     22.85 o
  12   2   1        0.73      -14.35     17.17 o
  13   2   1       34.97        7.98     21.22 o
  14   2   1       14.37       20.16     36.15 o
  15   2   1       42.77       46.53     37.67 o
   1   3   1    16355.88    17004.67    139.60 o
   2   3   1     4903.63     5253.19     50.44 o
   3   3   1     4331.06     4277.72     44.36 o
   4   3   1      922.74      723.20     16.68 o
   5   3   1      295.17      249.83     10.01 o
   6   3   1       12.54       -7.25      7.25 o
   7   3   1       41.67       30.39     11.60 o
   8   3   1      712.36      666.11     28.53 o
   9   3   1       15.21      -13.52     13.52 o
  10   3   1      204.40      163.76     20.83 o
  11   3   1      919.71      949.26     39.85 o
  12   3   1       30.85       26.49     20.49 o
  13   3   1        0.14       -8.92     22.29 o
  14   3   1        6.86      -31.41     31.41 o
  15   3   1       39.84       -1.83     33.32 o
   0   4   1      168.35      168.26      7.52 o
   1   4   1      633.82      692.37     10.19 o
   2   4   1     2074.82     1858.78     19.32 o
   3   4   1     3032.36     3019.08     39.00 o
   4   4   1     1357.52     1413.97     22.24 o
   5   4   1       64.72       74.17      6.94 o
   6   4   1       63.05       10.09      7.12 o
   7   4   1     1120.73     1059.21     23.79 o
   8   4   1       15.28       25.59     10.86 o
   9   4   1      134.43      112.89     15.11 o
  10   4   1      316.45      310.79     20.39 o
  11   4   1      302.50      360.08     27.07 o
  12   4   1      192.84      206.63     25.53 o
  13   4   1        1.20      -20.82     28.88 o
  14   4   1       10.12       34.03     32.74 o
  15   4   1        0.00       32.10     36.75 o
   1   5   1     3204.89     3487.75     45.82 o
   2   5   1      642.97      761.11     10.38 o
   3   5   1     3455.46     3964.73     66.68 o
   4   5   1     2587.09     2504.67     40.70 o
   5   5   1      321.58      241.48      9.70 o
   6   5   1      787.93      844.66     19.87 o
   7   5   1      272.63      298.30     12.46 o
   8   5   1      479.54      463.74     19.34 o
   9   5   1     1548.04     1529.51     35.50 o
  10   5   1      202.00      210.34     16.76 o
  11   5   1      129.74      114.31     18.53 o
  12   5   1      118.87       74.03     33.55 o
  13   5   1       93.21       72.97     33.57 o
  14   5   1      146.86      198.55     42.22 o
  15   5   1       21.07       59.42     37.09 o
   0   6   1     2148.35     2126.05     64.88 o
   1   6   1     1368.59     1313.69     19.61 o
   2   6   1      664.70      687.51     11.38 o
   3   6   1     1840.39     2169.31     29.69 o
   4   6   1      926.11      871.84     22.38 o
   5   6   1      480.83      443.29     15.87 o
   6   6   1        4.25        3.61      6.65 o
   7   6   1     4483.77     4364.06     59.59 o
   8   6   1        2.31      -10.06     10.06 o
   9   6   1     2799.15     2703.29     51.16 o
  10   6   1      364.47      376.97     36.69 o
  11   6   1        1.18       42.57     20.28 o
  12   6   1      276.97      298.05     41.96 o
  13   6   1       72.86       48.38     33.14 o
  14   6   1        0.69       50.35     36.19 o
   1   7   1        0.07       14.25      5.50 o
   2   7   1     2202.76     2162.93     46.19 o
   3   7   1      178.31      221.68      9.95 o
   4   7   1     1860.08     2136.16     27.67 o
   5   7   1     2036.87     2115.83     32.05 o
   6   7   1       26.98        2.11      5.29 o
   7   7   1      867.46      866.68     21.20 o
   8   7   1      942.84      948.72     33.43 o
   9   7   1        3.56       11.38     13.82 o
  10   7   1        2.07      -13.98     13.98 o
  11   7   1      602.40      535.27     46.80 o
  12   7   1      698.93      751.42     57.60 o
  13   7   1        3.32       -2.38     29.71 o
  14   7   1       48.01      -18.46     50.65 o
   0   8   1       19.30       11.48     15.53 o
   1   8   1      661.74      619.79     12.89 o
   2   8   1      280.37      262.76     10.37 o
   3   8   1      836.92      895.75     14.99 o
   4   8   1      271.34      319.98     12.98 o
   5   8   1      222.09      220.66      9.79 o
   6   8   1      129.41       98.37      8.81 o
   7   8   1       34.27        9.47      8.33 o
   8   8   1       25.66       44.82     14.74 o
   9   8   1      473.11      464.41     25.68 o
  10   8   1        8.66        4.62     15.34 o
  11   8   1        4.87       24.17     46.72 o
  12   8   1       27.76       57.70     31.02 o
  13   8   1       43.15       50.57     31.92 o
  14   8   1        9.27      -23.44     32.64 o
   1   9   1     1048.88      940.97     17.93 o
   2   9   1      432.44      433.45     11.38 o
   3   9   1      201.40      171.62      8.53 o
   4   9   1      589.34      516.65     13.51 o
   5   9   1       64.73       55.14      7.48 o
   6   9   1        2.71       -6.84      9.45 o
   7   9   1       33.55       12.23     13.48 o
   8   9   1      267.51      271.14     34.10 o
   9   9   1      107.76      134.03     18.31 o
  10   9   1       82.47       64.02     20.88 o
  11   9   1       61.90       57.11     28.35 o
  12   9   1       67.72       21.14     30.45 o
  13   9   1       62.46       27.00     33.46 o
   0  10   1     1503.17     1443.52     62.12 o
   1  10   1     1982.17     1833.83     43.49 o
   2  10   1       17.43       15.05      6.46 o
   3  10   1     1828.71     1904.10     30.66 o
   4  10   1      476.09      464.78     15.53 o
   5  10   1      195.72      197.48     12.53 o
   6  10   1     1874.33     1976.46     75.19 o
   7  10   1      552.27      575.77     27.26 o
   8  10   1       28.35        8.26     15.92 o
   9  10   1      140.00      173.43     20.76 o
  10  10   1      128.46      133.74     30.40 o
  11  10   1        0.03       42.34     36.75 o
  12  10   1        1.19      -16.73     25.89 o
  13  10   1       77.07      118.83     68.00 o
   1  11   1      269.44      235.29     14.41 o
   2  11   1       18.38       18.68      8.50 o
   3  11   1      953.36      974.13     25.19 o
   4  11   1     1579.48     1506.67     29.80 o
   5  11   1      204.88      202.07     17.84 o
   6  11   1      153.56      126.94     16.58 o
   7  11   1      177.02      140.44     18.49 o
   8  11   1       87.81      138.07     18.97 o
   9  11   1       44.27       56.79     17.68 o
  10  11   1       10.03       -4.75     26.33 o
  11  11   1       68.85       62.74     29.49 o
  12  11   1       18.41       43.44     31.41 o
   0  12   1      428.81      359.55     36.75 o
   1  12   1       11.92       10.19     20.59 o
   2  12   1      190.63      257.98     21.39 o
   3  12   1      416.29      391.69     17.66 o
   4  12   1      229.73      228.73     19.36 o
   5  12   1      186.64      126.21     16.47 o
   6  12   1      230.51      279.16     24.96 o
   7  12   1        4.53       -2.52     14.70 o
   8  12   1      224.83      214.68     25.16 o
   9  12   1        0.35       -0.47     16.44 o
  10  12   1       93.51       79.26     28.21 o
  11  12   1        1.19      -25.11     25.11 o
   1  13   1       36.88       43.09     18.36 o
   2  13   1      511.14      504.73     18.31 o
   3  13   1       24.95       40.33      7.00 o
   4  13   1        8.39       -9.31     13.12 o
   5  13   1      410.13      378.97     19.05 o
   6  13   1       17.60       17.89     14.80 o
   7  13   1       13.88        6.86     15.99 o
   8  13   1        6.88       -8.31     16.76 o
   9  13   1      207.85      235.99     28.73 o
  10  13   1       47.19       91.94     31.45 o
  11  13   1       27.48       10.04     31.35 o
   0  14   1      816.95      776.39     54.66 o
   1  14   1       13.42        2.18     17.17 o
   2  14   1       10.18       26.75     11.18 o
   3  14   1     1478.97     1413.91     30.38 o
   4  14   1      162.90      182.44     11.93 o
   5  14   1      136.20      137.04     14.76 o
   6  14   1       17.16        2.61     12.56 o
   7  14   1      167.91      180.84     17.94 o
   8  14   1       11.05       -3.02     14.82 o
   9  14   1        1.14      -26.18     31.93 o
  10  14   1       10.37        5.57     28.78 o
   1  15   1       99.99      128.39     23.28 o
   2  15   1      642.80      732.03     45.74 o
   3  15   1       20.26       24.36     11.02 o
   4  15   1       23.08        8.01     10.13 o
   5  15   1      192.09      252.39     14.48 o
   6  15   1       15.76       12.37     11.42 o
   7  15   1      110.18      133.59     17.55 o
   8  15   1        1.19       -4.76     14.86 o
   9  15   1       13.60       26.38     21.08 o
   0  16   1      230.87      286.11     42.60 o
   1  16   1        1.05      -17.52     19.09 o
   2  16   1        2.25       16.80     23.86 o
   3  16   1       41.20       31.52     18.67 o
   4  16   1       11.99        8.38     13.40 o
   5  16   1      151.83      181.86     14.77 o
   6  16   1        0.25       -3.23     11.18 o
   7  16   1       35.79       55.30     15.24 o
   1  17   1       53.01       53.29     27.55 o
   2  17   1       67.69       92.26     29.75 o
   3  17   1       66.53       54.57     33.05 o
   4  17   1        3.25       32.64     32.75 o
   5  17   1        1.16        3.73     16.28 o
   6  17   1       15.52       -8.08     17.10 o
   0  18   1       11.75      103.97     51.98 o
   1  18   1      174.90      190.84     36.10 o
   2  18   1        4.27       17.05     35.15 o
   3  18   1        4.68        5.81     33.00 o
   0   0   2     7548.42       -1.93      1.93 o
   2   0   2    10661.21    11624.74    168.43 o
   3   0   2    11448.47    10436.43    169.23 o
   4   0   2     2103.16     2002.81     41.33 o
   5   0   2       23.03      147.26     29.01 o
   6   0   2      972.27      935.67    104.99 o
   7   0   2     3650.14     3344.13    130.74 o
   8   0   2     2007.07     1984.43     71.59 o
   9   0   2        0.87        9.59     17.19 o
  10   0   2      170.80      143.00     26.33 o
  11   0   2       94.71       84.45     26.85 o
  12   0   2      411.49      327.46     41.10 o
  13   0   2       31.52       15.34     27.85 o
  14   0   2        7.79       20.48     33.83 o
  15   0   2       25.13       -4.66     33.82 o
   1   1   2     7557.84     8553.02    198.60 o
   2   1   2    10811.13    12353.52    119.13 o
   3   1   2    24499.19    25401.76    266.92 o
   4   1   2     1999.48     1883.41     34.00 o
   5   1   2     3731.29     3725.63     57.21 o
   6   1   2      200.72      225.80     15.57 o
   7   1   2     1922.38     2071.58     49.86 o
   8   1   2      386.59      444.94     23.52 o
   9   1   2        3.57        1.34     12.37 o
  10   1   2      184.92      197.73     21.20 o
  11   1   2        7.31       26.60     17.84 o
  12   1   2      116.22      133.60     31.57 o
  13   1   2       92.39       77.08     23.46 o
  14   1   2       28.74       12.29     23.74 o
  15   1   2       26.22      -19.74     31.49 o
   0   2   2    30454.03    31026.22    346.97 o
   1   2   2     1397.41     1240.10     13.48 o
   2   2   2     1915.63     2021.11     24.76 o
   3   2   2     7019.31     7111.99     70.65 o
   4   2   2     2136.39     2276.29     31.11 o
   5   2   2     4294.97     4196.04     57.94 o
   6   2   2      211.77      253.44     13.89 o
   7   2   2     1804.31     1624.43     49.85 o
   8   2   2      112.30       86.21     15.82 o
   9   2   2       70.74       69.68     17.05 o
  10   2   2        0.02      -14.28     14.28 o
  11   2   2       72.14       62.19     19.11 o
  12   2   2       20.61       10.22     20.14 o
  13   2   2       10.78       15.40     21.39 o
  14   2   2       20.61      -14.49     31.60 o
  15   2   2       13.82       30.28     37.35 o
   1   3   2    16826.68    17837.07    136.85 o
   2   3   2      695.23      738.98     10.80 o
   3   3   2     4147.16     4273.09     42.51 o
   4   3   2      247.20      258.91     12.95 o
   5   3   2        0.03        4.12      5.53 o
   6   3   2        8.87       75.25      8.41 o
   7   3   2      454.55      511.44     19.42 o
   8   3   2      213.11      182.63     14.07 o
   9   3   2        4.16       -6.84     10.66 o
  10   3   2      620.16      573.89     25.40 o
  11   3   2      904.85     1038.34     41.97 o
  12   3   2       27.77       16.73     19.51 o
  13   3   2        0.57       -3.84     22.49 o
  14   3   2       12.84       -6.47     31.97 o
  15   3   2       57.10       44.70     37.81 o
   0   4   2     2293.94     2302.82     36.79 o
   1   4   2    13021.97    12458.79    115.00 o
   2   4   2     4301.65     4552.21     49.73 o
   3   4   2     3740.31     3858.22     45.29 o
   4   4   2      271.99      293.39      9.70 o
   5   4   2        2.95       16.99      6.32 o
   6   4   2      518.28      531.94     16.20 o
   7   4   2       50.41       40.89      9.64 o
   8   4   2       25.07       28.61     14.54 o
   9   4   2     3537.83     3602.29     68.30 o
  10   4   2      198.40      191.99     17.18 o
  11   4   2       78.98       76.29     20.84 o
  12   4   2        0.29      -20.83     21.92 o
  13   4   2      467.92      534.75     51.89 o
  14   4   2      114.78      118.57     37.23 o
  15   4   2       33.10       27.25     36.36 o
   1   5   2     1184.41     1000.25     13.44 o
   2   5   2       20.72        9.57      2.97 o
   3   5   2     2876.84     2676.94     33.41 o
   4   5   2       10.55       82.06     13.51 o
   5   5   2        9.98       10.28      5.92 o
   6   5   2      533.14      476.51     21.28 o
   7   5   2     1426.61     1423.12     26.61 o
   8   5   2       27.52       37.79     10.72 o
   9   5   2      221.06      202.62     15.41 o
  10   5   2      824.00      819.91     31.69 o
  11   5   2      808.68      860.61     46.17 o
  12   5   2      275.66      248.69     40.59 o
  13   5   2        1.82      -28.95     28.95 o
  14   5   2       23.76       -5.51     31.96 o
  15   5   2       99.00      124.30     41.82 o
   0   6   2    12513.10    13463.56    252.29 o
   1   6   2     3670.69     3624.95     45.56 o
   2   6   2      444.76      499.45     10.22 o
   3   6   2     1707.72     1563.47     22.18 o
   4   6   2     1554.60     1769.07     25.54 o
   5   6   2     2118.51     2009.45     36.22 o
   6   6   2       54.63       75.14     10.10 o
   7   6   2     1625.77     1621.45     29.39 o
   8   6   2      586.99      723.41     54.21 o
   9   6   2        0.97       -4.61     15.92 o
  10   6   2        4.42       22.17     17.75 o
  11   6   2      143.92      169.84     32.97 o
  12   6   2       58.87       64.42     31.16 o
  13   6   2       15.07       16.30     31.05 o
  14   6   2       49.09      117.22     39.11 o
   1   7   2        1.32        6.23      3.69 o
   2   7   2     1065.02     1264.57     20.72 o
   3   7   2     7039.47     7201.34     86.22 o
   4   7   2     3422.85     3434.96     43.04 o
   5   7   2     3053.68     2906.95     40.83 o
   6   7   2       52.35       63.49     15.93 o
   7   7   2      730.84      751.83     19.75 o
   8   7   2      278.25      245.31     15.56 o
   9   7   2      242.95      251.59     20.15 o
  10   7   2      138.21      153.35     23.25 o
  11   7   2      168.09      167.39     25.85 o
  12   7   2      111.45      121.52     35.52 o
  13   7   2      168.01      156.40     39.00 o
  14   7   2        4.37       -9.98     30.99 o
   0   8   2       63.55      116.17     10.24 o
   1   8   2     2117.06     2099.27     31.11 o
   2   8   2      862.18      972.12     16.22 o
   3   8   2      743.63      609.81     14.77 o
   4   8   2       81.48       79.20      6.41 o
   5   8   2     1012.44      993.36     19.75 o
   6   8   2       24.83       10.93      5.92 o
   7   8   2     2670.99     2678.66     53.50 o
   8   8   2        7.37        8.26     13.37 o
   9   8   2      206.37      202.27     19.56 o
  10   8   2      116.06      114.68     22.94 o
  11   8   2       34.64       39.71     28.08 o
  12   8   2       31.51       24.91     31.67 o
  13   8   2       66.69      132.93     36.41 o
  14   8   2        3.01      -23.04     41.40 o
   1   9   2        6.14        4.24      4.55 o
   2   9   2       15.74        4.38      4.44 o
   3   9   2       42.51       25.27      6.36 o
   4   9   2      395.89      385.75     12.16 o
   5   9   2     2761.35     2621.03     37.85 o
   6   9   2      133.75      131.22     14.07 o
   7   9   2       41.37       56.94     14.56 o
   8   9   2       30.36       51.89     15.63 o
   9   9   2      680.61      703.88     31.67 o
  10   9   2       27.19       24.57     20.59 o
  11   9   2      190.01      177.24     45.21 o
  12   9   2       44.00       45.98     31.34 o
  13   9   2      121.10      188.30     41.23 o
   0  10   2      157.61      156.04     12.49 o
   1  10   2      145.20      131.65     16.10 o
   2  10   2      227.70      262.03     15.35 o
   3  10   2      341.74      319.29     16.95 o
   4  10   2       87.39       86.94      8.98 o
   5  10   2       26.19       22.58     10.06 o
   6  10   2       10.44       22.44     17.27 o
   7  10   2      315.20      292.53     21.52 o
   8  10   2       20.03       -2.02     13.88 o
   9  10   2        9.32       10.29     15.79 o
  10  10   2       35.26       22.25     20.21 o
  11  10   2        3.98       18.82     28.58 o
  12  10   2        5.31       28.73     29.70 o
  13  10   2        0.43      -26.11     26.11 o
   1  11   2     5020.73     4839.69     68.64 o
   2  11   2      207.34      231.30     10.79 o
   3  11   2       30.96       32.55      7.15 o
   4  11   2      691.38      668.19     17.91 o
   5  11   2        5.40       -7.69     12.28 o
   6  11   2       25.24      -12.55     12.55 o
   7  11   2       45.69       32.61     15.38 o
   8  11   2       14.58       -9.29     14.77 o
   9  11   2        3.14      -17.13     24.74 o
  10  11   2      107.56       96.34     24.61 o
  11  11   2       60.60       58.80     29.60 o
  12  11   2        1.52      -16.40     29.26 o
   0  12   2     1049.12      928.89     54.88 o
   1  12   2     4017.75     3963.11     74.57 o
   2  12   2       78.42      129.74      8.52 o
   3  12   2     3166.29     3128.00     44.40 o
   4  12   2      104.51      124.37     12.31 o
   5  12   2       17.47       28.36     14.89 o
   6  12   2       26.80        4.04     14.15 o
   7  12   2        8.35      -10.15     14.97 o
   8  12   2       14.89        9.46     17.66 o
   9  12   2       67.05       79.38     22.67 o
  10  12   2        3.83      -20.27     20.27 o
  11  12   2        2.02       -0.69     42.61 o
   1  13   2       41.81       54.74     10.40 o
   2  13   2        0.78        8.93      9.14 o
   3  13   2     1042.39      960.97     21.62 o
   4  13   2      108.30       90.13     12.15 o
   5  13   2      256.83      291.46     17.75 o
   6  13   2      277.28      283.50     25.66 o
   7  13   2      279.34      354.47     21.57 o
   8  13   2       88.76       82.61     20.72 o
   9  13   2        0.13      -18.27     24.59 o
  10  13   2       13.63        3.67     28.14 o
  11  13   2      115.93      114.78     39.29 o
   0  14   2        1.01       17.78     24.89 o
   1  14   2       14.59       13.23     17.93 o
   2  14   2       33.46       51.06     17.90 o
   3  14   2       26.37       12.42     10.94 o
   4  14   2       83.36       96.96     12.08 o
   5  14   2       94.41      101.37     13.82 o
   6  14   2        0.00       -9.20     12.38 o
   7  14   2        0.14        8.28     13.15 o
   8  14   2       17.33       16.30     17.17 o
   9  14   2       89.79       84.26     19.94 o
  10  14   2        5.71      -20.59     20.59 o
   1  15   2       77.91       77.25     30.23 o
   2  15   2        2.73       22.70     23.30 o
   3  15   2       59.17       56.68     11.71 o
   4  15   2        1.06        7.23      9.20 o
   5  15   2       48.79       29.89     11.53 o
   6  15   2        9.37        4.57     13.41 o
   7  15   2       76.74       76.83     16.33 o
   8  15   2        7.20       -8.86     15.27 o
   9  15   2        2.14      -12.49     17.89 o
   0  16   2        9.32       34.89     29.36 o
   1  16   2       54.01       80.27     29.52 o
   2  16   2        3.20       -6.10     23.33 o
   3  16   2      417.34      426.84     26.03 o
   4  16   2        2.69       15.53     21.13 o
   5  16   2       27.84       30.60     19.32 o
   6  16   2       71.50       72.11     12.83 o
   7  16   2       41.83       45.68     13.82 o
   1  17   2      118.71      126.18     30.53 o
   2  17   2      175.19      157.40     31.74 o
   3  17   2        4.11       -3.88     30.67 o
   4  17   2       18.71       27.28     18.05 o
   5  17   2      316.92      298.90     22.63 o
   6  17   2        0.18       24.60     35.96 o
   0  18   2       42.60      -14.99     47.75 o
   1  18   2        7.81        0.10     33.65 o
   2  18   2       28.31       24.14     28.03 o
   3  18   2       40.66       80.22     37.40 o
   1   1   3      190.14      188.42      4.99 o
   2   1   3    12478.08    13688.39    121.32 o
   3   1   3     1398.98     1361.62     18.08 o
   4   1   3       34.82       62.06      5.42 o
   5   1   3      247.16      286.50     16.41 o
   6   1   3     9480.35     9602.31    145.08 o
   7   1   3      268.87      332.17     18.70 o
   8   1   3      791.29      806.96     30.74 o
   9   1   3      106.68       96.44     16.64 o
  10   1   3       47.10       31.75     15.77 o
  11   1   3        0.15      -15.59     15.59 o
  12   1   3       25.25       17.53     19.27 o
  13   1   3       74.61       72.40     23.05 o
  14   1   3      125.76      110.96     27.28 o
  15   1   3        4.58       32.72     37.43 o
   0   2   3    27145.97    27897.27    437.81 o
   1   2   3     4252.95     4876.11     48.29 o
   2   2   3     1271.75     1356.31     14.88 o
   3   2   3      103.86       93.17      4.58 o
   4   2   3     5887.47     5670.71     68.41 o
   5   2   3        0.08       -4.57      4.57 o
   6   2   3     1281.50     1287.27     25.68 o
   7   2   3       46.50       55.48     17.80 o
   8   2   3       92.89       70.73     14.59 o
   9   2   3     1021.40     1034.36     37.29 o
  10   2   3      408.57      358.63     25.14 o
  11   2   3       30.89       33.59     17.81 o
  12   2   3      247.08      219.56     25.49 o
  13   2   3       53.50       62.34     22.91 o
  14   2   3       31.14       -8.73     29.21 o
  15   2   3       10.02       10.13     34.23 o
   1   3   3     3519.51     3231.70     29.51 o
   2   3   3    12771.07    13112.57    143.68 o
   3   3   3     5565.78     5918.63     59.71 o
   4   3   3     1268.99     1245.51     19.10 o
   5   3   3        8.71        3.44      5.56 o
   6   3   3        3.24       -6.30      6.30 o
   7   3   3      455.74      442.95     17.40 o
   8   3   3      310.31      293.77     16.38 o
   9   3   3      116.66      123.97     15.47 o
  10   3   3      134.29      118.70     14.93 o
  11   3   3       89.96       75.77     25.71 o
  12   3   3      177.01      226.41     26.55 o
  13   3   3      108.20       50.54     27.04 o
  14   3   3      148.32      187.14     45.82 o
  15   3   3       11.71       -4.41     33.39 o
   0   4   3     1775.02     2060.18     32.67 o
   1   4   3       38.93       23.78      2.67 o
   2   4   3      599.68      509.29      8.75 o
   3   4   3     3228.66     3540.19     39.98 o
   4   4   3        4.95       18.84      4.93 o
   5   4   3      349.88      443.23     13.70 o
   6   4   3      547.62      538.53     16.09 o
   7   4   3      387.28      316.11     14.54 o
   8   4   3      350.16      265.10     15.36 o
   9   4   3       23.96        8.62     18.41 o
  10   4   3      352.14      396.59     27.03 o
  11   4   3      159.06      162.74     22.87 o
  12   4   3      129.71      131.04     27.51 o
  13   4   3       24.63       42.63     31.41 o
  14   4   3       26.67       43.10     33.35 o
  15   4   3       30.70       52.57     37.69 o
   1   5   3      352.69      347.89     10.60 o
   2   5   3     1637.70     1559.83     19.79 o
   3   5   3      285.75      236.72      8.34 o
   4   5   3       23.22       73.05      8.43 o
   5   5   3     1541.05     1564.37     25.75 o
   6   5   3      691.16      621.20     16.43 o
   7   5   3      554.22      501.83     17.10 o
   8   5   3     1622.00     1528.78     37.01 o
   9   5   3      178.96      161.65     16.09 o
  10   5   3      629.40      713.82     43.48 o
  11   5   3      261.02      258.01     24.61 o
  12   5   3        3.00        9.64     38.62 o
  13   5   3        2.26       -0.74     31.44 o
  14   5   3        7.40       23.81     33.64 o
   0   6   3      830.44      746.55     20.56 o
   1   6   3      640.62      698.83     29.30 o
   2   6   3      769.18      971.42     18.44 o
   3   6   3       70.40       74.07      5.57 o
   4   6   3        1.52        0.50      3.92 o
   5   6   3      718.35      785.34     22.81 o
   6   6   3     1715.64     1697.06     27.13 o
   7   6   3      316.77      281.33     13.42 o
   8   6   3       12.00       29.87     11.25 o
   9   6   3       24.18       31.85     13.40 o
  10   6   3     3580.02     3697.43     96.23 o
  11   6   3       50.61       78.30     29.96 o
  12   6   3      547.04      531.99     52.41 o
  13   6   3       26.31      -15.40     30.69 o
  14   6   3      224.13      225.09     71.39 o
   1   7   3     4139.81     4290.69     50.36 o
   2   7   3      428.53      328.23      9.69 o
   3   7   3      615.25      682.23     15.50 o
   4   7   3      201.45      248.42     10.06 o
   5   7   3      136.09      139.58      8.36 o
   6   7   3        8.47       10.30      5.70 o
   7   7   3       99.94       99.27      9.35 o
   8   7   3      118.34      113.29     12.06 o
   9   7   3      777.77      774.16     31.26 o
  10   7   3        8.02       68.14     21.09 o
  11   7   3        0.09       25.61     20.60 o
  12   7   3      297.40      394.08     45.52 o
  13   7   3       36.93       62.27     34.56 o
  14   7   3      115.77      111.23     39.07 o
   0   8   3     5792.31     5842.36    101.14 o
   1   8   3      509.74      620.03     17.91 o
   2   8   3       39.74       47.60      5.26 o
   3   8   3        1.03       -2.79      4.29 o
   4   8   3     1998.67     2216.57     30.63 o
   5   8   3       25.80       21.18      6.38 o
   6   8   3      488.93      508.75     15.51 o
   7   8   3        0.07       -0.31      7.77 o
   8   8   3       27.05       14.65     17.06 o
   9   8   3       59.38       56.85     19.86 o
  10   8   3        3.64      -14.25     29.63 o
  11   8   3       30.41       27.95     21.91 o
  12   8   3        1.48       -9.63     27.31 o
  13   8   3        8.87       24.95     30.99 o
   1   9   3       37.61       76.81      6.44 o
   2   9   3      457.69      463.84     11.75 o
   3   9   3      440.92      467.59     13.10 o
   4   9   3      332.76      387.73     12.37 o
   5   9   3        3.97       -4.38      6.21 o
   6   9   3      171.34      176.30     16.59 o
   7   9   3      245.54      205.57     18.73 o
   8   9   3      998.02     1063.74     37.47 o
   9   9   3        7.98        8.09     15.13 o
  10   9   3        1.05       -6.00     18.22 o
  11   9   3        1.09       32.52     26.89 o
  12   9   3       27.36      -27.42     27.42 o
  13   9   3       19.08       30.12     33.64 o
   0  10   3       53.35       46.96     10.89 o
   1  10   3     1825.88     1620.49     36.82 o
   2  10   3      525.15      507.50     12.62 o
   3  10   3      698.01      696.53     16.29 o
   4  10   3      119.65      115.54      8.70 o
   5  10   3      158.85      134.63     14.02 o
   6  10   3     1757.83     1773.57     58.79 o
   7  10   3       49.25       54.77     15.05 o
   8  10   3       93.27      101.39     17.45 o
   9  10   3        0.20       -5.28     14.40 o
  10  10   3      145.72      165.85     26.02 o
  11  10   3       11.35      -12.19     25.45 o
  12  10   3        0.51       12.32     27.83 o
  13  10   3       76.94       71.56     34.47 o
   1  11   3      390.16      427.61     21.55 o
   2  11   3      906.36      831.82     27.08 o
   3  11   3     1154.95     1253.82     23.13 o
   4  11   3     1855.94     1779.65     33.24 o
   5  11   3      141.04      152.65     18.12 o
   6  11   3      454.12      455.62     24.07 o
   7  11   3       40.31        5.71     14.59 o
   8  11   3      926.72     1006.24     38.70 o
   9  11   3      144.17      141.81     23.66 o
  10  11   3        1.47      -13.54     19.53 o
  11  11   3       86.79      100.73     41.77 o
  12  11   3       14.09       14.22     63.41 o
   0  12   3      149.13      175.08     17.80 o
   1  12   3      941.99      906.98     36.50 o
   2  12   3      955.52      887.17     19.95 o
   3  12   3       61.30       47.86      8.11 o
   4  12   3      401.21      342.99     16.26 o
   5  12   3      283.29      288.96     19.72 o
   6  12   3       49.97       71.33     13.77 o
   7  12   3      208.59      193.27     17.48 o
   8  12   3       32.76       38.39     14.84 o
   9  12   3        0.61       -3.62     19.72 o
  10  12   3       52.99       50.01     23.55 o
  11  12   3       15.84       12.29     28.54 o
   1  13   3      388.47      422.62     21.76 o
   2  13   3      185.62      174.90     10.31 o
   3  13   3      172.04      151.65     12.08 o
   4  13   3      285.64      339.87     25.48 o
   5  13   3      295.38      288.69     17.51 o
   6  13   3       43.79       46.32     13.53 o
   7  13   3        0.92       27.23     14.03 o
   8  13   3        1.99       -5.55     14.33 o
   9  13   3       19.73      -12.98     16.80 o
  10  13   3      197.04      256.39     31.00 o
  11  13   3        4.23        9.55     35.06 o
   0  14   3     1829.67     1928.64     86.26 o
   1  14   3        7.82        7.24     10.48 o
   2  14   3        0.65        9.57     12.20 o
   3  14   3        0.14       -8.79      8.79 o
   4  14   3      326.33      409.51     24.26 o
   5  14   3      121.70      131.50     14.84 o
   6  14   3        9.20        7.19     12.70 o
   7  14   3        8.67       20.44     14.38 o
   8  14   3        0.01      -12.85     14.49 o
   9  14   3        1.03       -8.48     16.73 o
  10  14   3       15.97       -3.55     20.87 o
   1  15   3       22.34       44.04     24.29 o
   2  15   3      805.23      895.02     32.99 o
   3  15   3      454.66      475.79     17.43 o
   4  15   3       19.02        0.58      8.14 o
   5  15   3      238.48      219.58     17.06 o
   6  15   3        0.48      -12.78     12.78 o
   7  15   3       98.56      131.42     17.67 o
   8  15   3        2.80       -3.74     16.50 o
   9  15   3       28.00       37.16     38.56 o
   0  16   3      104.56      113.03     50.53 o
   1  16   3      120.39      134.45     29.18 o
   2  16   3        7.68       24.60     23.34 o
   3  16   3       74.46       96.77     18.62 o
   4  16   3        0.08       -8.87     10.56 o
   5  16   3      127.13      137.98     12.74 o
   6  16   3        9.04      -12.92     12.92 o
   7  16   3       22.09       51.05     15.94 o
   1  17   3        0.94      -22.46     27.04 o
   2  17   3       80.22       99.16     30.26 o
   3  17   3       50.33      114.93     30.25 o
   4  17   3       30.58       24.69     18.99 o
   5  17   3       21.52       40.11     22.91 o
   0  18   3       48.04      -36.63     45.45 o
   1  18   3        0.43      -23.25     31.94 o
   2  18   3        1.10       32.80     34.69 o
   3  18   3       40.75        6.77     49.93 o
   0   0   4    19662.37    17244.43    385.57 o
   1   0   4      255.73      292.69     24.45 o
   2   0   4    15668.98    15912.45    206.68 o
   3   0   4        5.57       14.58      6.32 o
   4   0   4     2956.04     3049.72     58.24 o
   5   0   4      213.12      208.89     16.21 o
   6   0   4      129.27      174.28     12.95 o
   7   0   4      841.61      828.78     38.40 o
   8   0   4       72.48       73.04     11.82 o
   9   0   4       72.72       68.74     13.35 o
  10   0   4      295.43      338.92     35.59 o
  11   0   4        1.35       -8.93     21.41 o
  12   0   4      512.60      552.37     48.55 o
  13   0   4      102.51      174.46     36.37 o
  14   0   4        0.52       57.73     34.01 o
  15   0   4        2.69       13.96     34.67 o
   1   1   4     3255.12     3482.85     37.39 o
   2   1   4   115781.04   117675.11   1056.50 o
   3   1   4    28681.19    31185.36    283.02 o
   4   1   4     1416.12     1725.54     25.96 o
   5   1   4     4835.92     4659.91     63.48 o
   6   1   4      988.33      914.10     24.05 o
   7   1   4       27.77       41.49      9.20 o
   8   1   4        3.54       -1.15      7.28 o
   9   1   4        5.93       -9.05      9.05 o
  10   1   4      155.03      146.11     19.66 o
  11   1   4      189.47      176.70     22.19 o
  12   1   4      337.66      379.26     29.85 o
  13   1   4       54.40       70.46     23.44 o
  14   1   4       90.23       67.02     25.62 o
  15   1   4       37.27       45.56     36.56 o
   0   2   4     8706.23     8163.98    151.64 o
   1   2   4     1460.73     1357.63     15.94 o
   2   2   4    30400.39    31111.25    260.65 o
   3   2   4     4081.02     4014.29     40.38 o
   4   2   4     1322.16     1280.11     18.16 o
   5   2   4      174.44      124.66      8.95 o
   6   2   4     1447.80     1556.56     33.60 o
   7   2   4      492.90      484.51     20.04 o
   8   2   4     1822.01     1928.61     40.42 o
   9   2   4        0.14       -0.25      9.35 o
  10   2   4        0.01       -7.22     14.20 o
  11   2   4      158.96      141.81     24.13 o
  12   2   4       17.57       -8.92     18.74 o
  13   2   4       40.08       17.80     21.23 o
  14   2   4       61.36       48.09     33.55 o
  15   2   4       57.33       56.82     37.55 o
   1   3   4      331.27      334.59      9.13 o
   2   3   4     1020.69     1015.66     13.42 o
   3   3   4      974.10      990.46     14.16 o
   4   3   4     3670.95     3042.81     35.85 o
   5   3   4      148.03      210.38     11.20 o
   6   3   4     4050.81     4393.15     61.84 o
   7   3   4      275.31      267.78     14.52 o
   8   3   4     1482.35     1457.44     34.00 o
   9   3   4       17.84        5.97      9.63 o
  10   3   4      650.47      776.87     35.48 o
  11   3   4       71.19       37.24     18.94 o
  12   3   4      120.22      115.09     23.22 o
  13   3   4        4.66        0.47     23.46 o
  14   3   4       19.88       21.51     54.58 o
  15   3   4        0.40        5.35     61.90 o
   0   4   4     1387.58     1333.08     21.04 o
   1   4   4      258.34      318.01      6.47 o
   2   4   4     7769.77     7922.27     74.99 o
   3   4   4     2696.72     2588.03     33.96 o
   4   4   4      165.37      165.32      6.90 o
   5   4   4     1052.94     1060.58     27.13 o
   6   4   4     6226.22     6161.33     82.95 o
   7   4   4      431.15      414.78     29.76 o
   8   4   4      218.28      233.15     14.35 o
   9   4   4     1020.23     1070.82     41.19 o
  10   4   4      237.78      219.74     23.06 o
  11   4   4      109.26       88.33     20.72 o
  12   4   4        4.97       14.31     23.30 o
  13   4   4       50.17       38.99     32.59 o
  14   4   4       96.43       68.47     36.41 o
  15   4   4        7.89       -6.24     35.18 o
   1   5   4     4925.36     5263.59     48.62 o
   2   5   4       20.06       43.61      3.92 o
   3   5   4      512.64      439.76     10.93 o
   4   5   4     3886.50     3580.09     44.43 o
   5   5   4     2447.06     2467.04     43.75 o
   6   5   4      197.84      151.42      9.28 o
   7   5   4      194.76      206.56     13.59 o
   8   5   4     1029.70     1088.90     39.46 o
   9   5   4       33.96       26.58     12.50 o
  10   5   4      389.40      353.33     26.10 o
  11   5   4       81.91       99.39     32.07 o
  12   5   4      373.78      315.00     32.33 o
  13   5   4       26.11       29.46     32.33 o
  14   5   4      117.33      201.79     68.24 o
   0   6   4       32.81        1.66      9.05 o
   1   6   4     1667.71     1853.93     26.04 o
   2   6   4     7703.98     8254.79     86.10 o
   3   6   4     2574.71     2726.78     32.89 o
   4   6   4       53.26      102.98      7.54 o
   5   6   4      269.78      281.19     13.17 o
   6   6   4     5002.21     5170.35     63.34 o
   7   6   4       68.16       61.50      8.87 o
   8   6   4      982.45      947.82     24.87 o
   9   6   4       20.31        8.69     11.33 o
  10   6   4      230.24      249.55     65.77 o
  11   6   4       23.64       16.83     21.02 o
  12   6   4      105.82      165.79     98.34 o
  13   6   4       66.70       57.59     33.09 o
  14   6   4        6.40       -7.21     31.79 o
   1   7   4     2017.79     2207.25     30.33 o
   2   7   4     5511.91     5398.98     61.92 o
   3   7   4     1513.40     1614.19     22.04 o
   4   7   4        0.75        2.20      5.08 o
   5   7   4       37.34       33.30      6.58 o
   6   7   4     1111.16     1073.81     22.45 o
   7   7   4       31.32       -2.78      7.79 o
   8   7   4       93.51       85.46     11.22 o
   9   7   4      127.23      129.10     16.58 o
  10   7   4      541.99      557.24     35.26 o
  11   7   4        7.53       -9.23     19.18 o
  12   7   4      361.65      439.21     46.96 o
  13   7   4       17.04       30.35     32.88 o
  14   7   4       17.99       48.24     35.12 o
   0   8   4     8091.67     7666.94    130.10 o
   1   8   4      431.41      571.89     30.65 o
   2   8   4        1.18        4.89      4.78 o
   3   8   4      167.17      193.66      8.35 o
   4   8   4      339.32      301.86      9.49 o
   5   8   4      404.10      476.74     13.76 o
   6   8   4     1262.28     1211.12     25.97 o
   7   8   4     1300.74     1288.57     34.21 o
   8   8   4        2.31        7.82     13.28 o
   9   8   4      601.70      593.73     28.95 o
  10   8   4     1564.28     1625.13     59.04 o
  11   8   4        0.22        5.93     19.75 o
  12   8   4       93.88       71.32     31.76 o
  13   8   4        0.03       18.72     30.31 o
   1   9   4      191.08      227.06     15.41 o
   2   9   4     2352.73     2341.59     33.67 o
   3   9   4      538.06      570.33     14.52 o
   4   9   4        1.12        9.02      5.73 o
   5   9   4      147.97      166.77      8.60 o
   6   9   4        7.95      -12.37     12.37 o
   7   9   4      851.12      826.13     34.36 o
   8   9   4      332.77      311.67     22.09 o
   9   9   4       17.10        1.55     17.99 o
  10   9   4        7.21        1.62     24.21 o
  11   9   4      169.37      179.40     27.34 o
  12   9   4      139.09      187.86     38.29 o
  13   9   4        2.79      -13.06     30.52 o
   0  10   4      126.86      117.35     10.98 o
   1  10   4      122.00      129.83      7.71 o
   2  10   4      138.63      135.06      8.22 o
   3  10   4      252.04      233.48     10.19 o
   4  10   4      179.37      200.45     10.58 o
   5  10   4      110.57      126.10     17.45 o
   6  10   4      168.59      193.02     16.84 o
   7  10   4       81.14       64.74     15.53 o
   8  10   4        1.89       18.36     14.79 o
   9  10   4        1.94        9.36     19.25 o
  10  10   4       55.58       41.27     22.36 o
  11  10   4        1.11      -14.69     20.14 o
  12  10   4       42.40        9.44     28.17 o
   1  11   4      700.59      714.71     28.00 o
   2  11   4     1215.44     1134.78     20.84 o
   3  11   4      477.74      447.25     18.63 o
   4  11   4     1025.97      969.52     23.61 o
   5  11   4       96.79       84.59     12.10 o
   6  11   4       40.84       36.73     12.44 o
   7  11   4       70.40       72.80     14.41 o
   8  11   4       16.92       12.97     13.77 o
   9  11   4       23.86       41.05     20.77 o
  10  11   4        8.41        5.92     30.01 o
  11  11   4        3.80        2.31     34.03 o
  12  11   4       57.01       71.71     26.77 o
   0  12   4      708.66      649.14     40.08 o
   1  12   4      353.59      352.09     14.94 o
   2  12   4     2473.40     2287.76     37.71 o
   3  12   4      480.13      520.51     36.58 o
   4  12   4       21.56       20.55     10.24 o
   5  12   4        1.12        0.86     10.42 o
   6  12   4      512.14      502.82     22.64 o
   7  12   4      175.60      171.23     17.39 o
   8  12   4        4.33      -13.28     13.28 o
   9  12   4      206.75      186.64     22.37 o
  10  12   4        1.06       16.06     18.10 o
  11  12   4        0.01       25.16     23.96 o
   1  13   4       21.87       23.93      7.90 o
   2  13   4      895.27      878.83     26.89 o
   3  13   4      251.80      238.52     13.73 o
   4  13   4       47.35       51.50     11.18 o
   5  13   4       62.93       41.89     12.04 o
   6  13   4      288.60      254.05     20.92 o
   7  13   4        0.25       -0.81     13.68 o
   8  13   4      203.19      171.89     19.00 o
   9  13   4        3.86       -6.15     17.08 o
  10  13   4        0.06      -17.92     17.92 o
   0  14   4       44.90       94.22     36.33 o
   1  14   4       65.76       71.18     12.07 o
   2  14   4      142.46      130.82     12.66 o
   3  14   4        0.50       -8.56      8.56 o
   4  14   4       56.24       46.18     11.29 o
   5  14   4        1.90       10.65     11.14 o
   6  14   4      113.63      163.07     16.78 o
   7  14   4      157.52      150.11     18.02 o
   8  14   4        7.89        3.14     16.79 o
   9  14   4        9.06       -9.59     17.65 o
  10  14   4        4.40       14.87     35.06 o
   1  15   4       21.73        4.47     26.73 o
   2  15   4      168.86      134.80     17.32 o
   3  15   4       71.23       45.46     13.01 o
   4  15   4        1.13        2.89     11.92 o
   5  15   4        1.43       20.73     12.71 o
   6  15   4       29.22       28.68     14.15 o
   7  15   4        6.40       35.38     17.07 o
   8  15   4       23.85       -3.40     16.92 o
   0  16   4      156.94      130.32     52.59 o
   1  16   4       30.42       16.42     71.14 o
   2  16   4       18.02       29.92     14.49 o
   3  16   4       64.33       53.94     16.66 o
   4  16   4      123.74      107.55     15.34 o
   5  16   4        7.04      -12.53     12.53 o
   6  16   4       23.16       14.47     14.40 o
   7  16   4        6.89       15.44     16.25 o
   1  17   4        1.73        0.56     31.99 o
   2  17   4       18.52        9.48     30.76 o
   3  17   4       37.40       98.66     37.40 o
   4  17   4       26.23       62.38     24.18 o
   5  17   4      106.21      141.42     19.60 o
   0  18   4       36.43       77.25     55.85 o
   1  18   4       17.85      -17.69     38.02 o
   2  18   4        1.41        8.23     33.25 o
   1   1   5     3054.48     3019.07     53.00 o
   2   1   5   105422.59   111917.75    964.84 o
   3   1   5    21095.86    21056.21    201.53 o
   4   1   5      201.97      185.58      6.87 o
   5   1   5     9936.28    10484.41    142.35 o
   6   1   5      945.09      828.08     22.19 o
   7   1   5       35.54       16.49      8.10 o
   8   1   5      221.73      227.17     13.96 o
   9   1   5       20.22       -1.07     13.34 o
  10   1   5       48.30       44.23     16.41 o
  11   1   5      282.03      330.58     26.92 o
  12   1   5        9.33       -1.19     17.54 o
  13   1   5       55.13       30.87     21.41 o
  14   1   5        1.37       -7.25     23.48 o
  15   1   5        0.06      -12.13     35.50 o
   0   2   5     7256.74     7261.65    118.92 o
   1   2   5    13674.57    14330.31    144.16 o
   2   2   5     4306.21     4637.13     42.19 o
   3   2   5     1187.99     1302.59     21.47 o
   4   2   5       49.79       73.80      8.09 o
   5   2   5        6.48       19.72      7.57 o
   6   2   5        0.41       -7.50      7.50 o
   7   2   5      235.38      198.30     13.38 o
   8   2   5       59.15       87.08     15.59 o
   9   2   5     1810.89     1797.18     56.82 o
  10   2   5        2.75      -10.44     14.29 o
  11   2   5       19.84      -11.39     17.63 o
  12   2   5       22.41      -12.34     18.75 o
  13   2   5      424.77      462.63     34.82 o
  14   2   5       28.42       -4.96     33.04 o
  15   2   5       75.36       80.84     39.46 o
   1   3   5     1473.52     1521.07     18.08 o
   2   3   5    11125.73    11693.48    104.34 o
   3   3   5      584.55      574.86     12.48 o
   4   3   5     7564.90     7766.20     78.47 o
   5   3   5      841.52      860.06     16.18 o
   6   3   5      120.91      121.91     14.13 o
   7   3   5      228.74      198.58     16.94 o
   8   3   5     1567.30     1476.61     42.88 o
   9   3   5      156.78      171.19     19.74 o
  10   3   5      127.60      111.04     19.81 o
  11   3   5      159.85      186.60     33.52 o
  12   3   5       21.79       -1.12     18.44 o
  13   3   5       65.08       71.08     33.55 o
  14   3   5       37.32       32.87     34.45 o
  15   3   5       98.17       94.03     40.86 o
   0   4   5     6677.33     7459.95     99.34 o
   1   4   5        5.90       13.84      3.06 o
   2   4   5    11507.34    11936.06    128.67 o
   3   4   5        3.59        9.38      4.31 o
   4   4   5     4952.08     5538.41     57.82 o
   5   4   5     1017.48     1015.79     18.41 o
   6   4   5     5105.91     5193.38     67.08 o
   7   4   5       64.74       54.92      8.93 o
   8   4   5        9.61       12.76      8.87 o
   9   4   5      175.22      180.87     21.43 o
  10   4   5      132.66      172.22     21.59 o
  11   4   5       85.59      116.26     21.40 o
  12   4   5      410.49      469.94     47.14 o
  13   4   5       99.06       98.14     36.09 o
  14   4   5       53.17       28.02     33.02 o
  15   4   5       11.81        6.36     37.08 o
   1   5   5        7.41        6.62      3.45 o
   2   5   5      768.32      819.67     12.79 o
   3   5   5      157.98      189.11     11.86 o
   4   5   5     2450.32     2308.13     32.00 o
   5   5   5      721.70      736.34     15.99 o
   6   5   5       81.25       81.19      8.24 o
   7   5   5       52.12       45.29      8.54 o
   8   5   5      778.63      779.63     23.35 o
   9   5   5     1473.00     1489.22     41.34 o
  10   5   5      270.54      240.43     22.98 o
  11   5   5      327.63      244.62     29.05 o
  12   5   5        3.46       23.99     30.88 o
  13   5   5       21.39       36.94     31.43 o
  14   5   5        8.92       -0.98     31.58 o
   0   6   5       69.12       50.63      7.88 o
   1   6   5     2990.24     3223.68     38.23 o
   2   6   5       56.27       73.66      4.80 o
   3   6   5      936.10      959.30     19.95 o
   4   6   5      918.47     1046.04     18.71 o
   5   6   5      236.86      212.74     12.99 o
   6   6   5      495.22      597.64     17.26 o
   7   6   5     4353.29     4331.85     56.36 o
   8   6   5      403.36      364.60     16.43 o
   9   6   5     3270.59     3246.50     60.02 o
  10   6   5      297.39      286.33     25.77 o
  11   6   5        4.03      -12.99     28.82 o
  12   6   5        1.58      -21.80     21.92 o
  13   6   5      131.69      115.82     37.10 o
  14   6   5       15.12       43.33     70.48 o
   1   7   5       55.81       76.14      6.32 o
   2   7   5       38.28       25.43      4.49 o
   3   7   5      600.05      550.71     15.45 o
   4   7   5      645.63      584.00     13.12 o
   5   7   5     2177.67     2129.73     31.57 o
   6   7   5       41.96       38.06      8.05 o
   7   7   5     1691.43     1653.68     32.47 o
   8   7   5      120.62      135.79     12.22 o
   9   7   5       71.94       48.58     19.68 o
  10   7   5      741.92      766.01     41.21 o
  11   7   5        7.06        6.34     22.87 o
  12   7   5        0.08      -21.67     45.52 o
  13   7   5       58.01      105.62     37.39 o
  14   7   5       57.72       -8.65     53.31 o
   0   8   5     1368.45     1304.32     33.91 o
   1   8   5      321.28      353.53     11.12 o
   2   8   5     1231.69     1174.65     22.90 o
   3   8   5      122.51      139.16      7.43 o
   4   8   5      675.86      635.54     13.75 o
   5   8   5      282.92      267.19      9.94 o
   6   8   5     1287.78     1241.78     23.86 o
   7   8   5        3.89      -11.19     11.19 o
   8   8   5       16.75       16.48     13.64 o
   9   8   5       58.58       42.40     19.74 o
  10   8   5       37.03       24.19     20.59 o
  11   8   5       21.45       16.84     21.26 o
  12   8   5       16.92       16.94     29.42 o
  13   8   5       59.87       31.60     43.52 o
   1   9   5     1766.46     1660.99     27.84 o
   2   9   5     1423.10     1348.16     24.82 o
   3   9   5       98.85      108.44      7.92 o
   4   9   5      713.54      648.79     19.72 o
   5   9   5       62.53       50.35      7.08 o
   6   9   5      435.93      441.52     23.87 o
   7   9   5      157.34      140.61     15.66 o
   8   9   5       52.92       35.78     15.56 o
   9   9   5      380.35      294.96     28.14 o
  10   9   5       35.35       31.68     20.98 o
  11   9   5      224.62      272.57     30.85 o
  12   9   5        0.52      -12.39     28.96 o
  13   9   5        2.39      -27.98     27.98 o
   0  10   5       77.49       56.56     10.08 o
   1  10   5      418.86      456.57     30.49 o
   2  10   5        1.59        5.80      8.25 o
   3  10   5       92.93      102.10      8.29 o
   4  10   5        0.09       -4.09      6.93 o
   5  10   5      379.99      353.70     16.96 o
   6  10   5        2.72       -9.89      9.89 o
   7  10   5      447.57      419.69     21.24 o
   8  10   5        9.96        1.86     12.92 o
   9  10   5      719.72      703.31     33.41 o
  10  10   5       14.36       -8.27     16.63 o
  11  10   5       16.40       -2.37     18.29 o
  12  10   5        0.02      -21.29     21.29 o
   1  11   5     1767.50     1836.87     60.67 o
   2  11   5       12.24       15.12      6.81 o
   3  11   5      696.38      666.64     17.01 o
   4  11   5      178.28      176.14     17.43 o
   5  11   5     1127.58     1124.37     29.87 o
   6  11   5      282.39      239.40     16.30 o
   7  11   5        0.04       -8.65     12.07 o
   8  11   5        0.21       -9.03     12.68 o
   9  11   5        0.90      -14.69     14.69 o
  10  11   5       72.46       95.04     21.17 o
  11  11   5      149.60      195.63     29.72 o
  12  11   5        2.98       -6.93     22.89 o
   0  12   5      112.72      102.73     17.98 o
   1  12   5      374.70      377.61     23.78 o
   2  12   5      130.53      124.53     10.43 o
   3  12   5        3.32        2.87      8.04 o
   4  12   5        0.41       -9.87      9.87 o
   5  12   5       58.25       49.94     12.31 o
   6  12   5      162.20      184.89     15.67 o
   7  12   5      187.59      213.43     18.14 o
   8  12   5       50.12       71.19     15.87 o
   9  12   5      133.58      120.29     20.92 o
  10  12   5        0.36       16.69     18.57 o
  11  12   5       50.97       38.38     23.87 o
   1  13   5       13.14        1.43     10.45 o
   2  13   5       70.12       82.29     12.14 o
   3  13   5      165.18      133.61     13.95 o
   4  13   5      148.87      159.85     13.79 o
   5  13   5      105.53      145.09     14.40 o
   6  13   5       34.56       17.56     13.22 o
   7  13   5        8.16        5.14     13.61 o
   8  13   5      215.15      214.62     28.20 o
   9  13   5        2.28        3.81     17.63 o
  10  13   5        2.42      -14.17     18.61 o
   0  14   5      319.99      285.19     22.96 o
   1  14   5      207.99      156.08     17.22 o
   2  14   5       70.15       54.49     12.84 o
   3  14   5      267.25      288.55     17.61 o
   4  14   5        4.31        8.27     12.03 o
   5  14   5       12.18       36.75     11.85 o
   6  14   5       55.59       50.09     13.78 o
   7  14   5      382.82      500.87     25.59 o
   8  14   5       83.17       52.89     18.22 o
   9  14   5       34.62       10.63     19.02 o
   1  15   5      187.70      180.91     13.97 o
   2  15   5       19.37       12.12     13.05 o
   3  15   5      115.79      124.72     27.10 o
   4  15   5        4.04        7.51     10.64 o
   5  15   5      567.18      574.82     23.62 o
   6  15   5        5.25        1.16     13.63 o
   7  15   5       97.65      108.83     17.29 o
   8  15   5        5.88       10.90     21.06 o
   0  16   5      246.79      174.69     54.52 o
   1  16   5       38.54       27.36     30.13 o
   2  16   5        0.26        9.02     14.68 o
   3  16   5       75.66      104.91     14.97 o
   4  16   5       14.96       33.32     15.10 o
   5  16   5       32.24       67.56     15.39 o
   6  16   5        1.94      -13.64     13.64 o
   7  16   5       23.74       33.39     17.67 o
   1  17   5       57.63       49.23     34.36 o
   2  17   5       14.09       -2.07     60.32 o
   3  17   5       43.07       10.97     20.96 o
   4  17   5      111.79      176.62     25.23 o
   5  17   5        3.49       13.24     24.05 o
   0  18   5       51.63      103.72     53.43 o
   1  18   5       19.58       45.94     36.32 o
   2  18   5        3.39       45.65     33.64 o
   0   0   6    27265.00    27816.65    781.92 o
   1   0   6    11714.28    11723.30    188.57 o
   2   0   6    49534.03    52520.22    669.87 o
   3   0   6    10100.73    10645.00    141.78 o
   4   0   6      142.26      121.08     11.12 o
   5   0   6    33689.08    35858.78    656.43 o
   6   0   6      184.52      196.44     22.57 o
   7   0   6       25.92       48.80     18.68 o
   8   0   6      321.81      330.34     29.85 o
   9   0   6       22.60       21.24     22.55 o
  10   0   6      222.89      210.18     31.14 o
  11   0   6        4.35      -11.64     23.29 o
  12   0   6       33.38       82.24     33.31 o
  13   0   6       19.02      -13.54     28.18 o
  14   0   6      211.71      154.59     49.08 o
  15   0   6      104.26      134.89     41.67 o
   1   1   6     1445.69     1614.81     31.55 o
   2   1   6     5825.51     6104.19     59.23 o
   3   1   6      741.53      559.77     12.94 o
   4   1   6     1756.80     2041.87     28.29 o
   5   1   6     9983.28     9802.57    124.08 o
   6   1   6      604.40      560.51     16.82 o
   7   1   6      170.40      159.60     11.17 o
   8   1   6      542.10      469.16     18.56 o
   9   1   6      957.03      955.48     35.50 o
  10   1   6      124.84       71.81     18.20 o
  11   1   6       28.88       10.24     17.42 o
  12   1   6       62.90      106.22     25.85 o
  13   1   6       23.33        8.93     21.76 o
  14   1   6      164.63      138.53     24.43 o
  15   1   6        2.10      -15.87     23.30 o
   0   2   6     1778.07     1741.17     33.85 o
   1   2   6    10953.06    10964.99    117.88 o
   2   2   6     5835.56     6258.57     60.58 o
   3   2   6      428.91      399.90      9.15 o
   4   2   6       69.59       88.30      6.19 o
   5   2   6     5080.28     5285.24     59.50 o
   6   2   6       31.48       15.52      7.81 o
   7   2   6      447.01      392.59     15.78 o
   8   2   6        4.63        2.59      9.75 o
   9   2   6       47.23       60.39     17.50 o
  10   2   6        4.17      -22.52     33.03 o
  11   2   6      224.27      192.95     22.99 o
  12   2   6        1.60      -17.36     17.36 o
  13   2   6        0.13       12.06     18.77 o
  14   2   6        0.14      -27.77     27.77 o
  15   2   6        0.61       65.87     29.58 o
   1   3   6     7813.96     7335.94     76.33 o
   2   3   6     2227.42     2165.88     26.43 o
   3   3   6     8438.20     9179.88     91.08 o
   4   3   6     2709.29     2884.97     34.98 o
   5   3   6       71.04       77.20      7.29 o
   6   3   6      993.75     1068.19     26.17 o
   7   3   6      600.71      667.28     24.31 o
   8   3   6      649.07      672.65     26.92 o
   9   3   6       12.28       -0.12     13.47 o
  10   3   6       60.97       12.69     13.61 o
  11   3   6      145.71      150.63     19.93 o
  12   3   6        0.05       -9.06     16.34 o
  13   3   6       42.74       -5.81     22.75 o
  14   3   6       31.80      -32.05     32.05 o
  15   3   6        0.08      -25.82     26.71 o
   0   4   6     3526.58     3222.20     57.55 o
   1   4   6     7541.74     6866.04     93.77 o
   2   4   6     1978.39     1921.19     25.70 o
   3   4   6     2436.58     2407.31     29.72 o
   4   4   6      216.03      141.97      7.16 o
   5   4   6      352.61      449.14     13.07 o
   6   4   6     1076.01     1046.00     24.20 o
   7   4   6       65.13       67.91     11.71 o
   8   4   6       19.80       10.81     12.90 o
   9   4   6     1496.27     1589.47     42.66 o
  10   4   6      209.36      206.16     19.61 o
  11   4   6       83.51      105.97     18.70 o
  12   4   6       35.02       73.49     25.80 o
  13   4   6      459.01      492.96     51.36 o
  14   4   6       39.88       11.18     34.54 o
  15   4   6        0.79      -40.62     40.62 o
   1   5   6       30.64       19.99      6.08 o
   2   5   6    14368.36    15208.79    163.15 o
   3   5   6     1315.97     1277.91     21.71 o
   4   5   6     3419.07     3722.93     46.24 o
   5   5   6     1238.19     1248.12     19.27 o
   6   5   6      312.96      302.82     11.37 o
   7   5   6     1139.75     1158.99     25.28 o
   8   5   6      124.19      110.58     11.44 o
   9   5   6      794.61      811.58     31.24 o
  10   5   6       28.44      -12.61     33.60 o
  11   5   6      118.34      119.31     37.79 o
  12   5   6      791.12      858.22     60.65 o
  13   5   6       10.96      -23.34     29.78 o
  14   5   6       67.31      134.82     40.94 o
   0   6   6      523.89      720.70     18.60 o
   1   6   6     1474.20     1353.86     20.55 o
   2   6   6     1513.96     1787.45     23.34 o
   3   6   6      488.86      407.23     13.18 o
   4   6   6       73.51      120.94     12.10 o
   5   6   6     1049.53     1057.46     19.03 o
   6   6   6       85.62       81.28      7.75 o
   7   6   6       65.74       54.45      9.71 o
   8   6   6        0.14       11.15     10.27 o
   9   6   6      978.02      958.22     33.44 o
  10   6   6        5.51       18.16     19.74 o
  11   6   6       65.09       64.01     22.96 o
  12   6   6      149.05      166.79     47.34 o
  13   6   6      153.55      214.39     65.82 o
  14   6   6      127.65      118.60     31.95 o
   1   7   6      187.53      237.99     11.73 o
   2   7   6      289.16      258.52      7.69 o
   3   7   6      473.33      413.38     13.14 o
   4   7   6     1344.22     1357.93     21.32 o
   5   7   6     1448.40     1342.42     23.23 o
   6   7   6       25.24       33.25      7.18 o
   7   7   6      618.02      575.16     18.31 o
   8   7   6      274.84      269.22     16.33 o
   9   7   6      354.74      400.33     30.32 o
  10   7   6      105.36       91.02     25.28 o
  11   7   6      423.38      405.60     34.34 o
  12   7   6       52.94       15.29     28.85 o
  13   7   6       35.29       72.05     33.93 o
  14   7   6        3.89        1.25     26.25 o
   0   8   6     6392.68     6761.31    133.60 o
   1   8   6       16.68       17.32      6.36 o
   2   8   6     2540.25     2578.12     36.09 o
   3   8   6     1126.39     1041.63     16.99 o
   4   8   6      114.91      127.06      7.39 o
   5   8   6      224.73      236.94      9.76 o
   6   8   6     1545.27     1499.71     30.76 o
   7   8   6      279.32      286.08     16.36 o
   8   8   6        3.78       25.75     12.58 o
   9   8   6       28.72       49.50     16.80 o
  10   8   6       78.55       30.36     20.59 o
  11   8   6        7.54      -16.78     20.26 o
  12   8   6        6.44       12.03     22.94 o
  13   8   6       12.10      -22.28     22.28 o
   1   9   6     2406.58     2438.92     40.09 o
   2   9   6      921.06      935.67     19.83 o
   3   9   6      197.72      209.68      9.98 o
   4   9   6      815.53      801.12     17.41 o
   5   9   6     1335.47     1310.23     27.45 o
   6   9   6        4.22       -7.14     10.19 o
   7   9   6      249.70      232.39     17.06 o
   8   9   6      399.48      377.95     20.92 o
   9   9   6      120.74      142.38     20.06 o
  10   9   6        0.43      -10.64     15.91 o
  11   9   6        0.38      -17.87     17.87 o
  12   9   6       42.85       12.54     23.33 o
  13   9   6      124.77      126.19     30.01 o
   0  10   6       39.04       45.79     10.18 o
   1  10   6      745.48      668.76     17.57 o
   2  10   6     1530.93     1444.92     26.38 o
   3  10   6       89.65       99.22     10.67 o
   4  10   6        0.95        6.61      8.12 o
   5  10   6       63.22       47.76     11.24 o
   6  10   6      162.63      140.80     14.17 o
   7  10   6      501.59      401.98     22.42 o
   8  10   6       47.92       60.21     18.23 o
   9  10   6       22.30       15.94     16.21 o
  10  10   6        1.69       -9.19     16.53 o
  11  10   6       28.43       35.30     20.25 o
  12  10   6       13.42       20.49     23.48 o
   1  11   6     2563.88     2419.95     46.36 o
   2  11   6      423.63      364.94     14.82 o
   3  11   6      128.07      125.76     10.53 o
   4  11   6       40.54       81.65     21.09 o
   5  11   6        9.00       12.29     10.68 o
   6  11   6      225.15      190.86     15.75 o
   7  11   6       17.64       14.89     13.08 o
   8  11   6        4.02        0.31     15.18 o
   9  11   6        3.83       -9.54     15.43 o
  10  11   6        7.35       -6.93     16.94 o
  11  11   6       79.09      116.22     23.50 o
  12  11   6        8.69        2.76     28.15 o
   0  12   6      360.25      325.05     18.12 o
   1  12   6       93.69       76.01      9.63 o
   2  12   6      121.33      126.44     11.51 o
   3  12   6        4.31        3.76      9.53 o
   4  12   6      273.22      287.21     15.87 o
   5  12   6       56.70       54.66     12.19 o
   6  12   6        2.68       -4.18     11.72 o
   7  12   6      262.76      243.01     19.19 o
   8  12   6       54.36       69.07     18.21 o
   9  12   6      197.85      191.91     23.06 o
  10  12   6       70.45       85.07     26.13 o
  11  12   6        1.91      -22.20     22.20 o
   1  13   6     1275.93     1269.47     45.07 o
   2  13   6      275.03      255.15     17.32 o
   3  13   6        0.06        6.34     11.71 o
   4  13   6       13.13        2.75     10.29 o
   5  13   6       61.12       49.72     12.55 o
   6  13   6       39.51       29.02     12.67 o
   7  13   6       87.72       80.27     18.46 o
   8  13   6       47.06       32.26     20.28 o
   9  13   6        0.27      -16.46     16.46 o
  10  13   6        0.73      -18.52     18.62 o
   0  14   6        5.78       -9.51     16.32 o
   1  14   6       64.39       64.60     12.45 o
   2  14   6        0.11        6.76     13.23 o
   3  14   6       78.67       73.92     14.13 o
   4  14   6       79.08       84.65     13.24 o
   5  14   6        8.31       13.23     12.35 o
   6  14   6      169.18      220.11     17.50 o
   7  14   6       18.38       17.95     15.02 o
   8  14   6       18.91       16.67     17.46 o
   9  14   6      187.99      205.30     24.47 o
   1  15   6       19.85       13.74     11.37 o
   2  15   6       20.51       20.58     12.10 o
   3  15   6        1.94       -6.74     12.60 o
   4  15   6        0.44      -12.24     13.06 o
   5  15   6      286.35      269.44     19.10 o
   6  15   6       32.48       60.37     21.63 o
   7  15   6        0.90        9.13     16.37 o
   8  15   6       38.96        9.92     18.00 o
   0  16   6      199.04      298.04     25.83 o
   1  16   6       20.71       47.20     13.68 o
   2  16   6       29.28      -15.64     17.57 o
   3  16   6      152.94      176.10     17.53 o
   4  16   6       97.47      123.57     17.86 o
   5  16   6        0.00       26.30     15.99 o
   6  16   6       49.02       57.15     16.58 o
   7  16   6       98.65      107.08     19.84 o
   1  17   6       63.87       81.18     36.02 o
   2  17   6       19.12       64.89     36.99 o
   3  17   6        3.61      -11.16     20.35 o
   4  17   6       12.64       23.17     20.07 o
   5  17   6       56.59       90.87     19.80 o
   0  18   6        1.18       48.24     50.53 o
   1  18   6        7.67      -31.54     31.54 o
   1   1   7     1531.18     1588.55     22.04 o
   2   1   7    11316.01    12103.10    124.28 o
   3   1   7      633.13      716.97     13.36 o
   4   1   7      345.09      465.14     12.39 o
   5   1   7     2093.54     2102.54     38.36 o
   6   1   7       69.77       36.60      9.09 o
   7   1   7      523.80      457.43     18.30 o
   8   1   7      174.84      168.86     14.03 o
   9   1   7      116.01       75.97     15.07 o
  10   1   7      197.08      155.17     17.94 o
  11   1   7      343.57      293.72     28.72 o
  12   1   7      209.33      221.80     23.08 o
  13   1   7        0.73        1.29     16.16 o
  14   1   7      129.86      128.23     21.96 o
  15   1   7        3.29       -9.77     23.81 o
   0   2   7      734.32      729.73     19.45 o
   1   2   7     5457.73     5761.37     64.83 o
   2   2   7      923.85     1133.21     17.90 o
   3   2   7     1803.27     2125.17     28.90 o
   4   2   7     8339.04     8946.53    100.24 o
   5   2   7     6086.18     6050.86     70.97 o
   6   2   7     2558.62     2354.90     38.68 o
   7   2   7     1004.11     1003.32     23.63 o
   8   2   7      161.91      214.33     13.58 o
   9   2   7      376.58      313.87     20.41 o
  10   2   7     1641.68     1708.40     46.10 o
  11   2   7       91.20       42.84     16.14 o
  12   2   7      276.67      305.09     25.10 o
  13   2   7        1.01      -15.03     15.03 o
  14   2   7      126.19      132.11     26.89 o
  15   2   7        1.89       23.25     28.38 o
   1   3   7     1662.24     1749.86     27.07 o
   2   3   7        1.72       17.04      4.71 o
   3   3   7       33.08       53.87      5.28 o
   4   3   7     7427.28     7882.37     84.29 o
   5   3   7      287.95      343.00     11.40 o
   6   3   7      328.86      328.33     15.10 o
   7   3   7      556.59      558.12     20.79 o
   8   3   7     3429.36     3399.54     66.36 o
   9   3   7      117.28      136.27     17.08 o
  10   3   7        4.63      -16.66     16.66 o
  11   3   7       73.30       71.46     17.54 o
  12   3   7      366.23      400.82     27.22 o
  13   3   7        8.18        0.53     19.59 o
  14   3   7      185.39      190.34     33.99 o
  15   3   7       18.22       41.26     29.36 o
   0   4   7      186.98      257.95     14.28 o
   1   4   7      462.42      609.75     16.50 o
   2   4   7      542.76      680.14     16.85 o
   3   4   7     1166.41     1477.00     21.17 o
   4   4   7       99.48      147.77      7.74 o
   5   4   7     1880.41     2009.56     27.95 o
   6   4   7      397.38      395.24     14.42 o
   7   4   7      184.66      161.24     13.37 o
   8   4   7      630.08      574.13     22.75 o
   9   4   7       14.34       20.80     14.26 o
  10   4   7        1.19      -11.67     13.57 o
  11   4   7       31.47        7.30     16.03 o
  12   4   7      113.81      107.48     34.48 o
  13   4   7        0.14       56.60     26.46 o
  14   4   7       14.88        4.01     26.41 o
   1   5   7      367.55      422.49     10.87 o
   2   5   7      492.40      515.53     13.33 o
   3   5   7      286.71      429.34     17.02 o
   4   5   7       96.81      105.87      7.42 o
   5   5   7        2.01       -0.07      5.83 o
   6   5   7      181.26      194.77     13.44 o
   7   5   7       57.81       28.00     11.17 o
   8   5   7      436.87      395.88     19.50 o
   9   5   7      147.23      128.82     17.22 o
  10   5   7       54.28       52.52     18.51 o
  11   5   7      186.14      194.22     37.37 o
  12   5   7        1.74      -22.37     22.37 o
  13   5   7       90.96       56.33     27.70 o
  14   5   7       14.13      -25.74     32.65 o
   0   6   7     3370.22     3382.82     61.49 o
   1   6   7      281.03      221.57      8.54 o
   2   6   7     1975.96     2316.11     29.13 o
   3   6   7      649.69      654.12     14.30 o
   4   6   7      473.47      449.93     13.74 o
   5   6   7     1286.53     1303.72     23.35 o
   6   6   7     1360.81     1393.48     25.19 o
   7   6   7      166.84      168.23     12.93 o
   8   6   7      306.75      289.94     19.19 o
   9   6   7      207.87      211.64     17.79 o
  10   6   7      615.51      705.40     40.32 o
  11   6   7      184.14      170.90     36.85 o
  12   6   7      184.40      190.08     26.39 o
  13   6   7       14.59       26.16     24.61 o
  14   6   7        7.27      -25.52     25.52 o
   1   7   7      365.31      395.51     10.50 o
   2   7   7     9521.03    10147.85    106.03 o
   3   7   7        1.30       13.18      5.38 o
   4   7   7      457.79      538.74     25.28 o
   5   7   7     1102.62     1114.49     23.15 o
   6   7   7      567.76      554.60     16.52 o
   7   7   7     1052.42     1032.25     26.46 o
   8   7   7      602.31      613.30     23.35 o
   9   7   7      143.11      187.42     21.07 o
  10   7   7      112.50      122.70     20.59 o
  11   7   7       82.65      101.32     34.43 o
  12   7   7      217.33      207.79     26.66 o
  13   7   7        2.16        2.16     24.42 o
  14   7   7       88.49       91.89     31.04 o
   0   8   7     2682.70     2509.69     58.43 o
   1   8   7      530.31      566.43     32.29 o
   2   8   7       14.23       16.06      5.21 o
   3   8   7        4.89        7.62      5.31 o
   4   8   7      189.13      153.40      8.40 o
   5   8   7      370.23      340.94     12.16 o
   6   8   7       19.30       13.94      9.24 o
   7   8   7     1230.57     1222.90     39.25 o
   8   8   7      721.04      752.41     32.82 o
   9   8   7        1.17        5.91     15.89 o
  10   8   7       35.89       18.65     16.99 o
  11   8   7        2.75       16.24     18.29 o
  12   8   7       10.21       34.85     20.14 o
  13   8   7        0.39       -0.09     24.46 o
   1   9   7      116.35      131.62      9.36 o
   2   9   7      409.50      420.77     14.10 o
   3   9   7      215.03      222.39      9.78 o
   4   9   7      166.59      193.83     10.12 o
   5   9   7       63.66       67.91     12.42 o
   6   9   7      189.69      189.42     14.69 o
   7   9   7      429.42      455.73     23.87 o
   8   9   7      297.48      366.08     24.53 o
   9   9   7       11.16       26.76     16.72 o
  10   9   7        0.01       -3.00     16.40 o
  11   9   7      105.58       84.99     21.79 o
  12   9   7       14.75       30.64     24.29 o
  13   9   7        1.61       18.37     25.54 o
   0  10   7      688.52      679.66     26.02 o
   1  10   7      428.76      439.54     17.37 o
   2  10   7       66.05       45.04      9.02 o
   3  10   7        4.58       -0.16      7.59 o
   4  10   7      579.37      559.24     37.57 o
   5  10   7      320.85      317.14     24.18 o
   6  10   7      868.99      890.11     27.49 o
   7  10   7      110.40      114.08     15.55 o
   8  10   7       63.72       56.41     16.98 o
   9  10   7        4.50       -7.04     15.60 o
  10  10   7      193.66      184.57     23.57 o
  11  10   7       74.25       67.16     21.82 o
  12  10   7      162.29      181.86     30.80 o
   1  11   7     4185.81     4016.89     62.59 o
   2  11   7      966.02      989.22     26.96 o
   3  11   7      195.34      183.31     14.44 o
   4  11   7      237.75      260.76     16.65 o
   5  11   7      446.57      451.89     22.66 o
   6  11   7      359.33      351.60     20.60 o
   7  11   7      161.19      137.64     18.78 o
   8  11   7      393.00      427.53     26.66 o
   9  11   7       78.87       54.18     18.54 o
  10  11   7        2.52       -8.45     18.35 o
  11  11   7       42.21       21.74     20.49 o
  12  11   7        9.63       49.15     25.72 o
   0  12   7      421.58      347.34     24.51 o
   1  12   7      125.49      105.73     11.20 o
   2  12   7     1397.99     1436.30     54.48 o
   3  12   7      476.70      421.90     22.70 o
   4  12   7       25.32       36.27     12.17 o
   5  12   7      527.96      555.94     28.33 o
   6  12   7      343.90      429.55     22.44 o
   7  12   7       38.67       34.90     16.08 o
   8  12   7       67.30       53.17     17.72 o
   9  12   7        0.21       -1.71     16.84 o
  10  12   7       44.64       93.05     22.44 o
  11  12   7       60.62       58.72     22.47 o
   1  13   7       11.24       16.75     11.95 o
   2  13   7      173.18      205.81     16.76 o
   3  13   7      280.05      247.95     18.45 o
   4  13   7      305.95      336.10     18.79 o
   5  13   7      163.04      201.91     17.50 o
   6  13   7      122.92       90.95     15.86 o
   7  13   7       77.84       56.03     16.78 o
   8  13   7       17.40       32.40     17.07 o
   9  13   7        8.68       -9.26     17.43 o
  10  13   7       10.20       -1.86     19.55 o
   0  14   7      750.69      728.30     46.24 o
   1  14   7      320.75      340.97     19.93 o
   2  14   7       53.22       32.49     13.05 o
   3  14   7        9.90       22.05     12.96 o
   4  14   7       85.78       64.58     15.65 o
   5  14   7        8.51        3.72     12.64 o
   6  14   7       34.33       17.31     14.49 o
   7  14   7       89.37      112.05     22.99 o
   8  14   7        2.82       10.18     17.60 o
   9  14   7        3.40        1.06     18.67 o
   1  15   7        1.83        3.42     13.86 o
   2  15   7       32.90       61.42     14.05 o
   3  15   7      378.06      442.37     24.91 o
   4  15   7       20.43        9.54     16.13 o
   5  15   7       93.89       28.33     19.41 o
   6  15   7        0.31      -11.34     13.84 o
   7  15   7        7.03       21.72     16.93 o
   8  15   7       86.90       66.01     19.98 o
   0  16   7      544.10      629.66     37.54 o
   1  16   7       34.51       43.68     12.96 o
   2  16   7       10.41      -10.12     12.45 o
   3  16   7       21.65       12.13     14.04 o
   4  16   7       66.94       69.37     22.03 o
   5  16   7      359.54      420.59     26.74 o
   6  16   7        6.30       -3.42     15.69 o
   7  16   7        9.17       24.61     25.72 o
   1  17   7        0.06      -12.94     29.27 o
   2  17   7       19.99       35.43     18.93 o
   3  17   7       13.45       33.83     20.14 o
   4  17   7       35.20       44.82     16.89 o
   5  17   7        8.22      -19.06     19.06 o
   0  18   7       33.88       49.20     50.05 o
   0   0   8    17425.63    17206.20    389.11 o
   1   0   8     9453.98     9159.84    206.14 o
   2   0   8    15688.23    15387.20    221.89 o
   3   0   8     4593.26     4331.32    131.81 o
   4   0   8     8360.64     8854.33    147.85 o
   5   0   8     2757.61     2556.49    131.56 o
   6   0   8       71.88       98.99     14.88 o
   7   0   8     4248.81     4289.57    114.80 o
   8   0   8       19.68       27.32     15.39 o
   9   0   8     1534.88     1475.49     62.86 o
  10   0   8      685.91      678.75     57.54 o
  11   0   8      155.31      168.35     28.34 o
  12   0   8      108.45      112.82     26.42 o
  13   0   8      313.51      480.48     39.54 o
  14   0   8       28.67       18.39     26.53 o
  15   0   8      170.30      197.87     46.36 o
   1   1   8     1330.12     1416.98     24.12 o
   2   1   8    10821.85    10549.76    115.61 o
   3   1   8       39.98      102.98      8.07 o
   4   1   8      134.63      272.87     13.24 o
   5   1   8      109.85      134.88      8.87 o
   6   1   8       55.58       56.60      9.85 o
   7   1   8       47.43       47.02     10.74 o
   8   1   8        5.37        6.62     10.38 o
   9   1   8        0.14       10.94     11.55 o
  10   1   8       16.35       25.94     13.35 o
  11   1   8       64.44       73.13     15.46 o
  12   1   8      124.98      143.59     20.02 o
  13   1   8       10.68       -2.77     16.90 o
  14   1   8        5.89       -4.02     19.82 o
  15   1   8       43.30       82.91     26.75 o
   0   2   8       12.90       40.23      8.28 o
   1   2   8       51.75       61.82      7.63 o
   2   2   8      708.53      865.37     16.58 o
   3   2   8       53.03       83.84      7.52 o
   4   2   8     1636.93     2420.03     31.11 o
   5   2   8     1505.89     1559.93     28.44 o
   6   2   8       39.56       25.74      9.21 o
   7   2   8      431.85      437.22     19.40 o
   8   2   8     3617.60     3797.52     65.95 o
   9   2   8      308.84      274.79     17.86 o
  10   2   8        0.01        2.67     13.10 o
  11   2   8        0.93      -13.15     13.15 o
  12   2   8       10.22      -14.30     14.30 o
  13   2   8       16.50        1.62     17.19 o
  14   2   8      178.65      232.22     29.62 o
  15   2   8        3.41      -25.48     25.48 o
   1   3   8     8984.99     9042.22    112.76 o
   2   3   8     1353.05     1611.87     24.87 o
   3   3   8      124.09      206.25      7.64 o
   4   3   8     9785.54    10089.55    111.96 o
   5   3   8     3650.33     3842.29     52.36 o
   6   3   8       12.48       11.90      7.74 o
   7   3   8      402.52      392.35     24.28 o
   8   3   8      990.87      970.52     36.05 o
   9   3   8       90.36       76.18     14.50 o
  10   3   8      217.03      232.57     18.58 o
  11   3   8       27.76       10.13     14.92 o
  12   3   8       55.39       78.77     17.16 o
  13   3   8        5.36      -15.07     20.57 o
  14   3   8        2.79       12.45     26.53 o
   0   4   8     5819.74     5895.77    101.01 o
   1   4   8     1945.02     1909.82     29.63 o
   2   4   8       17.79       17.25      5.41 o
   3   4   8     4420.27     4300.51     49.25 o
   4   4   8     1993.08     2037.29     29.28 o
   5   4   8      572.83      576.99     14.00 o
   6   4   8     4875.94     4912.10     65.57 o
   7   4   8      206.30      195.09     14.31 o
   8   4   8        6.04        0.74     11.92 o
   9   4   8      166.55      166.61     16.40 o
  10   4   8      225.80      218.03     18.22 o
  11   4   8        4.46        5.15     14.15 o
  12   4   8       81.55      128.76     37.93 o
  13   4   8        5.04        0.97     25.20 o
  14   4   8        2.57      -27.48     35.91 o
   1   5   8       15.40       15.25      4.34 o
   2   5   8      841.17      906.26     17.98 o
   3   5   8       91.62      111.42      7.17 o
   4   5   8     7448.69     6932.05     85.42 o
   5   5   8      711.43      634.85     15.65 o
   6   5   8      447.68      434.27     13.96 o
   7   5   8     2262.94     2151.09     42.83 o
   8   5   8     4244.59     4134.76     70.79 o
   9   5   8      112.07      119.30     18.36 o
  10   5   8      380.55      398.94     21.73 o
  11   5   8      707.16      645.78     45.59 o
  12   5   8       67.15       50.45     24.57 o
  13   5   8        1.06       16.21     25.41 o
  14   5   8       19.29      -10.31     29.36 o
   0   6   8     6684.25     6478.65    110.52 o
   1   6   8       48.24       70.37      6.21 o
   2   6   8      727.08      750.76     20.10 o
   3   6   8      171.07      153.35      8.14 o
   4   6   8      336.43      394.85     14.60 o
   5   6   8       72.66       59.81      8.28 o
   6   6   8      654.99      692.57     19.23 o
   7   6   8        8.36       -1.23      9.46 o
   8   6   8       97.23      129.70     14.70 o
   9   6   8      136.76      142.27     26.34 o
  10   6   8        0.62       -6.71     19.05 o
  11   6   8       39.80       13.86     21.27 o
  12   6   8       58.66       86.43     26.67 o
  13   6   8        0.13       18.41     25.03 o
  14   6   8       22.28       -0.64     26.94 o
   1   7   8     3254.23     3182.36     42.34 o
   2   7   8      373.76      350.67     13.27 o
   3   7   8      248.19      293.09     12.96 o
   4   7   8      649.77      723.92     17.73 o
   5   7   8      187.80      195.29     13.94 o
   6   7   8      803.69      741.47     19.36 o
   7   7   8     1590.34     1670.21     38.85 o
   8   7   8      152.40      200.86     16.14 o
   9   7   8      219.51      214.91     22.37 o
  10   7   8      346.63      358.45     30.89 o
  11   7   8       11.27       26.62     23.27 o
  12   7   8       34.01       40.66     21.65 o
  13   7   8       56.95       71.85     39.48 o
   0   8   8     4667.23     4510.12     79.97 o
   1   8   8     1881.20     1913.03     31.36 o
   2   8   8      167.70      201.54      8.06 o
   3   8   8     2900.94     2971.84     39.29 o
   4   8   8       66.44       56.86      7.32 o
   5   8   8        2.02       -6.63      6.63 o
   6   8   8      382.04      421.33     18.51 o
   7   8   8      351.40      381.69     21.11 o
   8   8   8      195.98      194.65     20.93 o
   9   8   8      401.65      412.62     28.10 o
  10   8   8       91.79      106.51     20.41 o
  11   8   8        0.41       -1.08     18.24 o
  12   8   8       29.70        3.06     19.97 o
  13   8   8       95.81       79.00     27.89 o
   1   9   8      459.84      423.83     15.25 o
   2   9   8     1820.30     1835.51     31.86 o
   3   9   8       44.93       47.17      7.34 o
   4   9   8      905.19      837.20     17.84 o
   5   9   8      673.58      711.37     26.58 o
   6   9   8      946.53      942.53     30.62 o
   7   9   8      179.20      162.61     16.65 o
   8   9   8      246.54      228.11     21.55 o
   9   9   8       12.97       11.52     16.28 o
  10   9   8      199.35      221.35     30.05 o
  11   9   8       98.00      101.23     22.44 o
  12   9   8        3.18        9.74     19.93 o
  13   9   8       27.33       19.74     25.17 o
   0  10   8     8230.21     7649.28    153.55 o
   1  10   8        0.06      -10.86     10.86 o
   2  10   8      367.66      312.89     13.57 o
   3  10   8      172.05      171.28     12.35 o
   4  10   8      469.17      410.90     30.14 o
   5  10   8      294.74      266.87     17.58 o
   6  10   8      135.09      119.53     15.57 o
   7  10   8       38.48       33.93     13.73 o
   8  10   8      104.17      151.24     19.44 o
   9  10   8       71.65       81.02     19.30 o
  10  10   8        1.26      -16.22     16.22 o
  11  10   8       38.69       -1.19     18.41 o
  12  10   8       11.39        1.78     28.63 o
   1  11   8      481.27      559.31     19.70 o
   2  11   8        0.11        4.83      9.99 o
   3  11   8        0.22       -9.76     12.29 o
   4  11   8      330.93      296.14     18.90 o
   5  11   8       47.69       49.46     13.40 o
   6  11   8       15.19       25.65     16.97 o
   7  11   8        0.15        2.36     13.16 o
   8  11   8        7.06       20.48     15.71 o
   9  11   8       90.94      106.39     20.60 o
  10  11   8       11.07        8.57     18.30 o
  11  11   8       76.85       51.57     22.39 o
   0  12   8      421.27      392.09     51.80 o
   1  12   8       15.71       18.68     12.62 o
   2  12   8      149.54      144.20     17.38 o
   3  12   8      351.82      333.84     21.53 o
   4  12   8       45.02       72.72     13.26 o
   5  12   8      404.94      366.92     20.61 o
   6  12   8      244.37      237.81     18.92 o
   7  12   8       81.78       73.49     15.90 o
   8  12   8       15.60       12.07     16.84 o
   9  12   8        0.03      -16.55     16.55 o
  10  12   8        3.69      -15.26     18.65 o
  11  12   8       29.12       46.48     22.12 o
   1  13   8       49.32       22.79     12.30 o
   2  13   8        0.48       24.11     12.40 o
   3  13   8      192.72      212.59     24.74 o
   4  13   8       85.76       94.35     14.25 o
   5  13   8     1382.98     1376.78     40.30 o
   6  13   8      305.30      249.75     20.05 o
   7  13   8      234.59      209.91     21.53 o
   8  13   8        0.02      -15.66     15.66 o
   9  13   8      140.94      143.56     23.04 o
  10  13   8        4.84      -13.38     19.56 o
   0  14   8        0.47       14.18     17.60 o
   1  14   8      107.25      114.99     19.73 o
   2  14   8        0.28        1.09     12.96 o
   3  14   8       12.39      -12.62     12.62 o
   4  14   8       54.47       30.05     14.97 o
   5  14   8       78.03      104.78     21.24 o
   6  14   8        7.77       -1.67     14.06 o
   7  14   8       13.51       -2.52     15.92 o
   8  14   8       23.26        9.44     17.76 o
   9  14   8        2.30        0.02     18.77 o
   1  15   8      106.09      108.10     16.07 o
   2  15   8       62.52       66.13     14.80 o
   3  15   8       13.45       35.55     14.72 o
   4  15   8       17.10       -2.50     14.16 o
   5  15   8       53.57       31.13     17.08 o
   6  15   8        2.90        2.32     14.66 o
   7  15   8        0.67       -5.12     16.40 o
   8  15   8        6.07        3.85     18.19 o
   0  16   8        0.43       12.18     23.33 o
   1  16   8      106.61       99.33     25.32 o
   2  16   8        0.26       -8.82     13.50 o
   3  16   8      102.83      156.21     28.65 o
   4  16   8       18.36       29.22     16.55 o
   5  16   8        0.64       12.35     16.76 o
   6  16   8       51.64       57.93     27.15 o
   1  17   8      148.56      143.48     36.36 o
   2  17   8       25.81       11.51     17.32 o
   3  17   8       55.83       31.58     15.71 o
   4  17   8        0.06        4.04     15.84 o
   1   1   9        7.22       29.79      6.59 o
   2   1   9     1008.74     1131.11     21.57 o
   3   1   9     2728.58     2893.27     39.90 o
   4   1   9     7325.00     7210.27     94.16 o
   5   1   9      299.39      214.07     13.80 o
   6   1   9      748.67      877.28     24.28 o
   7   1   9      360.81      352.72     24.21 o
   8   1   9      563.92      553.23     22.15 o
   9   1   9      219.79      210.47     16.81 o
  10   1   9      400.54      360.02     23.27 o
  11   1   9       12.66       -3.78     13.67 o
  12   1   9      125.80      120.76     19.81 o
  13   1   9        6.05      -16.24     16.24 o
  14   1   9       12.45       -0.31     20.26 o
   0   2   9     3266.47     3761.78     78.87 o
   1   2   9      101.92      103.62      7.94 o
   2   2   9     1290.93     1704.92     28.39 o
   3   2   9     3122.44     3311.88     42.18 o
   4   2   9     2112.94     2038.61     37.72 o
   5   2   9      739.90      709.76     18.77 o
   6   2   9      704.72      673.30     22.46 o
   7   2   9     2648.05     2406.29     46.43 o
   8   2   9      230.23      240.16     22.56 o
   9   2   9      253.70      232.30     17.41 o
  10   2   9        9.82       29.40     14.26 o
  11   2   9       15.57       20.15     15.37 o
  12   2   9      111.85      104.15     18.85 o
  13   2   9      188.10      252.06     29.26 o
  14   2   9       27.16       13.44     22.33 o
   1   3   9      239.58      291.35     18.87 o
   2   3   9     1022.44      995.06     18.64 o
   3   3   9     1122.13     1182.31     20.39 o
   4   3   9     1434.48     1400.68     21.70 o
   5   3   9      274.14      284.00     13.71 o
   6   3   9      213.46      216.85     11.88 o
   7   3   9      409.44      458.94     19.11 o
   8   3   9      566.33      570.55     24.87 o
   9   3   9       31.61       23.94     12.84 o
  10   3   9      201.62      177.31     17.08 o
  11   3   9     1452.79     1549.45     42.11 o
  12   3   9        0.20      -16.58     16.58 o
  13   3   9       38.09       26.65     28.25 o
  14   3   9       64.12       72.37     38.82 o
   0   4   9       80.50       65.22     12.18 o
   1   4   9       31.42       37.99      6.60 o
   2   4   9      454.22      593.00     15.23 o
   3   4   9       10.00        4.88      5.32 o
   4   4   9      797.51      759.49     15.58 o
   5   4   9      647.09      632.18     16.11 o
   6   4   9      988.63      991.04     24.18 o
   7   4   9      422.02      452.10     19.10 o
   8   4   9     1714.17     1644.47     38.79 o
   9   4   9      112.33      111.08     15.07 o
  10   4   9        5.54        2.39     13.05 o
  11   4   9       54.91       48.69     20.44 o
  12   4   9       20.63        0.01     22.73 o
  13   4   9        0.01       -6.00     22.99 o
  14   4   9       88.29       81.22     31.11 o
   1   5   9     4279.69     4786.78     64.89 o
   2   5   9     1313.58     1331.98     24.02 o
   3   5   9      779.07      931.80     17.89 o
   4   5   9     2732.53     2700.31     39.53 o
   5   5   9     1833.14     1820.80     28.60 o
   6   5   9      128.84      126.88     11.03 o
   7   5   9      160.55      165.08     12.78 o
   8   5   9     2374.96     2212.44     46.52 o
   9   5   9       87.54       92.88     14.78 o
  10   5   9       17.97       16.87     15.71 o
  11   5   9      179.89      142.53     26.52 o
  12   5   9       43.54       37.87     25.60 o
  13   5   9       37.41       37.63     26.71 o
  14   5   9        0.02       16.98     27.95 o
   0   6   9        0.14        8.66      7.53 o
   1   6   9      474.74      489.33     12.88 o
   2   6   9     1028.01     1011.79     21.10 o
   3   6   9     1103.41     1121.99     20.49 o
   4   6   9      370.93      317.18     12.95 o
   5   6   9      712.69      750.86     20.22 o
   6   6   9     1612.20     1499.03     28.84 o
   7   6   9      616.52      616.92     22.66 o
   8   6   9      675.99      691.90     25.32 o
   9   6   9       58.39       21.51     14.85 o
  10   6   9       21.04       40.09     20.74 o
  11   6   9        1.24       25.17     23.39 o
  12   6   9       60.24       39.76     25.52 o
  13   6   9       37.82       33.30     30.70 o
  14   6   9       68.90      103.59     31.75 o
   1   7   9       58.69       68.35      6.78 o
   2   7   9       31.24       40.60      6.03 o
   3   7   9       88.80      123.68      7.46 o
   4   7   9      922.78      789.66     19.26 o
   5   7   9     1122.80     1161.04     24.63 o
   6   7   9     1096.85     1050.46     32.14 o
   7   7   9      411.41      408.28     17.52 o
   8   7   9      151.58      143.63     19.29 o
   9   7   9       43.55       45.18     17.53 o
  10   7   9        0.06       -6.56     19.05 o
  11   7   9      362.48      342.42     28.60 o
  12   7   9       10.53       -1.38     19.81 o
  13   7   9        0.74        1.48     25.14 o
   0   8   9       27.65       29.27      9.46 o
   1   8   9      572.03      633.68     17.89 o
   2   8   9       21.81       54.18      7.23 o
   3   8   9      330.96      391.04     11.66 o
   4   8   9      103.10      111.89      8.78 o
   5   8   9      601.31      668.45     23.82 o
   6   8   9       52.06       47.52     11.86 o
   7   8   9       13.51       -0.98     12.42 o
   8   8   9       31.70       20.43     15.63 o
   9   8   9        7.26       -2.69     15.81 o
  10   8   9       17.65        6.95     17.21 o
  11   8   9       70.70       58.91     25.24 o
  12   8   9       41.67       54.56     21.76 o
  13   8   9       43.42       77.30     35.66 o
   1   9   9      496.95      479.97     23.65 o
   2   9   9       63.24       77.18      7.72 o
   3   9   9      217.47      231.37     14.52 o
   4   9   9      513.41      565.14     23.50 o
   5   9   9      489.65      506.22     23.31 o
   6   9   9       27.33       13.45     13.17 o
   7   9   9       24.98       22.99     13.57 o
   8   9   9      281.92      253.09     33.05 o
   9   9   9       42.48       45.76     17.54 o
  10   9   9        3.08        5.61     17.19 o
  11   9   9      401.08      469.13     32.23 o
  12   9   9        1.96      -18.18     19.87 o
   0  10   9     2090.43     2038.60     54.00 o
   1  10   9      834.54      812.85     30.35 o
   2  10   9      415.91      427.85     17.16 o
   3  10   9      796.90      805.47     30.55 o
   4  10   9     2143.08     2142.64     47.55 o
   5  10   9        0.00        0.00     11.78 o
   6  10   9       69.90       92.37     15.31 o
   7  10   9       96.82       85.81     15.54 o
   8  10   9       84.44       90.52     18.75 o
   9  10   9      143.54      188.58     22.93 o
  10  10   9       62.71       35.63     19.34 o
  11  10   9       15.33       12.97     19.78 o
  12  10   9      164.38      223.87     28.53 o
   1  11   9     1824.61     1866.85     61.36 o
   2  11   9      772.52      748.75     29.54 o
   3  11   9      866.81      859.22     32.22 o
   4  11   9       54.97       28.80     13.15 o
   5  11   9       47.25       53.11     13.71 o
   6  11   9      110.12       98.76     15.86 o
   7  11   9      209.26      203.53     26.60 o
   8  11   9        0.03       -6.73     15.26 o
   9  11   9       20.67       27.03     17.47 o
  10  11   9       15.19       25.60     19.39 o
  11  11   9       86.90       92.39     24.37 o
   0  12   9       17.85       18.28     17.63 o
   1  12   9      157.31      140.01     16.20 o
   2  12   9       86.51       74.01     15.42 o
   3  12   9      214.24      182.58     18.04 o
   4  12   9       88.56       82.77     16.49 o
   5  12   9       64.85       66.98     14.86 o
   6  12   9        9.51       11.79     13.66 o
   7  12   9       16.64       31.20     15.16 o
   8  12   9        1.21       -5.86     16.54 o
   9  12   9       30.13       33.58     19.07 o
  10  12   9        8.23        8.78     18.98 o
  11  12   9      107.20      140.80     35.30 o
   1  13   9        3.05        1.41     11.92 o
   2  13   9       32.16       23.07     13.07 o
   3  13   9        0.39       -7.23     12.62 o
   4  13   9        5.75       12.77     14.55 o
   5  13   9      443.82      515.67     26.70 o
   6  13   9      123.78      165.19     18.37 o
   7  13   9       29.66       50.35     16.28 o
   8  13   9       37.21       35.86     18.63 o
   9  13   9      225.91      282.73     26.89 o
  10  13   9        1.59        6.26     20.08 o
   0  14   9      254.51      249.46     33.00 o
   1  14   9        4.28       -2.36     13.40 o
   2  14   9        6.47        9.64     13.56 o
   3  14   9      134.68      113.39     26.14 o
   4  14   9        2.56        3.38     14.43 o
   5  14   9       44.60       44.41     17.07 o
   6  14   9       86.07       96.62     17.63 o
   7  14   9      190.15      257.29     21.77 o
   8  14   9        9.19       -0.48     17.80 o
   9  14   9       58.79       70.93     21.81 o
   1  15   9      198.94      170.96     18.33 o
   2  15   9       63.97       74.54     16.02 o
   3  15   9       71.18       95.18     23.05 o
   4  15   9      119.46      153.37     28.93 o
   5  15   9      103.29      136.62     23.37 o
   6  15   9        2.91       22.65     15.50 o
   7  15   9       34.51       32.42     18.04 o
   0  16   9       40.38       37.45     20.97 o
   1  16   9       21.14       40.34     15.31 o
   2  16   9       23.19        3.39     17.00 o
   3  16   9        8.48        4.37     15.20 o
   4  16   9       39.00       39.41     21.78 o
   5  16   9       65.12       84.49     19.96 o
   6  16   9       81.76      106.73     20.84 o
   1  17   9       27.61       12.94     20.78 o
   2  17   9       18.20       22.12     17.40 o
   3  17   9        1.55        4.93     16.01 o
   4  17   9        0.15       23.54     17.23 o
   0   0  10     1397.73     1185.08     41.41 o
   1   0  10     1635.76     1465.31     58.38 o
   2   0  10     2875.33     2476.67    116.60 o
   3   0  10      593.24      646.20     33.63 o
   4   0  10     4251.94     4422.80     80.94 o
   5   0  10       26.34       37.49      8.15 o
   6   0  10      895.36      848.80     34.96 o
   7   0  10     2231.47     2205.87     62.62 o
   8   0  10      143.44      132.70     20.08 o
   9   0  10       81.93      121.06     20.94 o
  10   0  10     1484.08     1459.16     55.46 o
  11   0  10        6.17      -11.35     19.99 o
  12   0  10      119.91      166.52     28.13 o
  13   0  10       48.69       85.27     27.10 o
  14   0  10        0.02      -21.92     24.88 o
   1   1  10        6.38        6.70      6.14 o
   2   1  10       19.77       52.39      7.53 o
   3   1  10     9027.38     9179.63    155.70 o
   4   1  10     5668.02     5109.04     75.62 o
   5   1  10      159.70      152.41      9.77 o
   6   1  10      158.35      133.34      9.34 o
   7   1  10      250.18      246.70     15.62 o
   8   1  10     2191.98     2033.41     44.12 o
   9   1  10      162.47      162.08     16.23 o
  10   1  10       12.59       18.80     13.21 o
  11   1  10       69.43      109.01     17.19 o
  12   1  10      334.00      347.41     24.62 o
  13   1  10        1.48      -15.71     15.92 o
  14   1  10       47.34       27.35     21.30 o
   0   2  10      480.15      433.17     20.44 o
   1   2  10    16281.01    16003.76    211.49 o
   2   2  10     1471.62     1308.22     43.53 o
   3   2  10     1251.98     1418.10     26.02 o
   4   2  10     5286.72     5416.76     79.84 o
   5   2  10     2761.30     2485.61     40.48 o
   6   2  10       17.32        2.38      7.86 o
   7   2  10     1737.13     1626.88     36.85 o
   8   2  10      173.75      184.16     15.62 o
   9   2  10        0.79      -11.91     11.91 o
  10   2  10      187.82      187.68     18.13 o
  11   2  10      199.95      203.05     24.34 o
  12   2  10       31.74       30.18     16.70 o
  13   2  10       10.98       14.57     19.35 o
  14   2  10        6.35       28.24     27.90 o
   1   3  10     2517.56     2417.37     39.84 o
   2   3  10     2049.87     1821.84     28.49 o
   3   3  10     5536.00     5563.41     70.21 o
   4   3  10     4389.90     4269.62     53.03 o
   5   3  10      480.04      426.03     13.59 o
   6   3  10      630.27      594.26     18.59 o
   7   3  10       36.66       38.73     11.92 o
   8   3  10      656.31      603.07     23.61 o
   9   3  10      105.08       89.86     14.97 o
  10   3  10       36.21       33.24     16.31 o
  11   3  10      260.90      335.00     22.60 o
  12   3  10      303.13      341.55     27.11 o
  13   3  10        2.95       -8.80     24.94 o
  14   3  10       38.46        2.45     30.23 o
   0   4  10    36216.72    36690.93    668.04 o
   1   4  10      689.89      662.52     28.67 o
   2   4  10     2531.49     2666.32     63.99 o
   3   4  10       53.61       46.70      6.77 o
   4   4  10     3169.97     3209.03     40.24 o
   5   4  10       13.37        0.38      6.63 o
   6   4  10      737.40      748.73     23.95 o
   7   4  10     1930.19     1879.18     36.52 o
   8   4  10      517.64      489.04     21.90 o
   9   4  10      172.53      104.39     15.35 o
  10   4  10       58.41       64.66     15.50 o
  11   4  10       12.97       15.77     16.71 o
  12   4  10      117.11       95.55     29.13 o
  13   4  10       41.25       40.82     33.32 o
  14   4  10       49.98       85.00     31.09 o
   1   5  10      106.53      145.58      8.19 o
   2   5  10     1968.86     1937.11     31.95 o
   3   5  10      441.23      424.76     12.82 o
   4   5  10      359.15      460.58     13.88 o
   5   5  10       64.89       57.06      7.82 o
   6   5  10       51.97       54.81      8.54 o
   7   5  10      444.71      414.85     17.55 o
   8   5  10      624.34      642.71     24.79 o
   9   5  10       16.99       32.30     13.30 o
  10   5  10      118.82      109.84     17.70 o
  11   5  10      501.54      604.51     40.33 o
  12   5  10        3.90        8.26     22.38 o
  13   5  10        6.49      -17.74     24.14 o
  14   5  10      184.66      208.28     35.66 o
   0   6  10      561.67      677.56     27.52 o
   1   6  10       11.86        4.58      4.25 o
   2   6  10       91.47      122.15      8.91 o
   3   6  10      355.45      422.12     12.90 o
   4   6  10        9.93        9.13      6.61 o
   5   6  10      230.78      231.95     11.78 o
   6   6  10      786.00      772.78     35.10 o
   7   6  10     1209.12     1279.17     32.09 o
   8   6  10      668.43      627.99     26.83 o
   9   6  10        0.94       -1.46     13.95 o
  10   6  10       67.50       78.16     22.78 o
  11   6  10       20.29       10.98     21.35 o
  12   6  10        0.14       14.26     23.78 o
  13   6  10        7.18       22.31     26.21 o
   1   7  10     1240.82     1304.91     23.18 o
   2   7  10     1179.46     1111.91     21.31 o
   3   7  10     1028.78      968.26     20.73 o
   4   7  10      143.01      164.72     10.67 o
   5   7  10      582.62      590.61     19.89 o
   6   7  10      569.02      563.84     20.00 o
   7   7  10       73.99       57.73     13.44 o
   8   7  10       72.56       47.54     19.35 o
   9   7  10        0.45      -17.83     17.83 o
  10   7  10       51.81       11.09     21.12 o
  11   7  10       37.78      -15.14     18.72 o
  12   7  10       41.77       49.15     22.20 o
  13   7  10       13.14       27.08     27.31 o
   0   8  10     3543.60     3737.47     70.64 o
   1   8  10       25.75       24.49      6.49 o
   2   8  10      424.00      473.86     13.32 o
   3   8  10     1196.11     1139.91     21.31 o
   4   8  10     3082.09     3216.18     44.33 o
   5   8  10      558.65      539.20     21.08 o
   6   8  10      811.72      769.99     28.68 o
   7   8  10      220.02      230.35     34.92 o
   8   8  10       19.65        8.86     16.08 o
   9   8  10        0.01       -8.18     16.01 o
  10   8  10      148.91      170.19     23.22 o
  11   8  10       14.10      -10.79     18.80 o
  12   8  10       33.96       18.68     29.04 o
  13   8  10       13.33        1.95     25.19 o
   1   9  10      445.24      436.51     14.39 o
   2   9  10     1143.46     1172.90     22.87 o
   3   9  10      392.00      381.63     13.21 o
   4   9  10     3184.70     3098.96     60.94 o
   5   9  10       56.19       70.81     13.87 o
   6   9  10        9.44       15.53     12.48 o
   7   9  10       34.73       50.00     14.71 o
   8   9  10      153.83      188.68     21.37 o
   9   9  10        3.51      -15.99     15.99 o
  10   9  10        0.36      -12.90     16.93 o
  11   9  10        1.06      -18.73     18.73 o
  12   9  10        0.04      -20.10     20.10 o
   0  10  10      549.49      641.54     48.67 o
   1  10  10        1.44       12.89      8.91 o
   2  10  10        8.52       27.75     13.13 o
   3  10  10        0.98       70.23     15.34 o
   4  10  10        0.36        9.80     12.34 o
   5  10  10     1047.30      909.52     31.46 o
   6  10  10      135.23      141.95     17.22 o
   7  10  10      100.63       94.06     18.25 o
   8  10  10       27.47       -5.25     16.07 o
   9  10  10       92.16       69.21     19.30 o
  10  10  10       44.61       25.84     20.32 o
  11  10  10       63.39       20.25     20.78 o
  12  10  10       47.50       36.86     22.68 o
   1  11  10      140.82      132.05     19.44 o
   2  11  10       75.23      104.99     15.92 o
   3  11  10      459.87      479.79     35.12 o
   4  11  10        5.31       12.42     14.01 o
   5  11  10       14.31        5.49     13.04 o
   6  11  10        0.29       -6.23     12.87 o
   7  11  10        1.91       -5.44     14.15 o
   8  11  10       45.89       40.17     17.88 o
   9  11  10       73.50       97.84     20.76 o
  10  11  10        0.01       -4.66     19.59 o
  11  11  10       88.10       81.24     23.76 o
   0  12  10      969.87      980.65     48.82 o
   1  12  10      752.74      684.77     28.83 o
   2  12  10       18.64       20.62     13.71 o
   3  12  10       33.11       21.10     15.69 o
   4  12  10      177.03      185.14     19.46 o
   5  12  10      283.04      294.98     23.96 o
   6  12  10      381.13      405.73     23.71 o
   7  12  10       11.15        6.90     14.29 o
   8  12  10        4.60       -3.53     16.90 o
   9  12  10       14.19      -12.51     17.93 o
  10  12  10      164.84      132.87     24.34 o
   1  13  10       71.50       58.36     14.73 o
   2  13  10      180.53      180.22     18.34 o
   3  13  10       18.67        2.55     13.61 o
   4  13  10       64.20       62.53     16.97 o
   5  13  10      200.21      173.31     22.13 o
   6  13  10      103.46      123.87     17.76 o
   7  13  10        8.44       -2.41     14.69 o
   8  13  10       44.41       35.63     23.14 o
   9  13  10        9.03       52.01     20.83 o
   0  14  10       80.11       61.30     21.51 o
   1  14  10        0.07      -11.33     12.73 o
   2  14  10       62.16       42.66     15.36 o
   3  14  10       13.76        4.91     14.91 o
   4  14  10      108.49      120.89     18.98 o
   5  14  10      100.46      110.99     19.94 o
   6  14  10        0.20       15.90     14.87 o
   7  14  10        0.25      -15.20     15.20 o
   8  14  10       37.93       49.28     20.08 o
   1  15  10       75.46       41.48     15.62 o
   2  15  10       97.04      155.95     19.32 o
   3  15  10        2.73       -0.56     15.08 o
   4  15  10       34.30       24.63     16.76 o
   5  15  10       65.03      104.65     20.02 o
   6  15  10        0.42       -9.38     17.45 o
   7  15  10        0.09        1.77     16.30 o
   0  16  10       17.54       11.49     20.96 o
   1  16  10       17.72        9.96     14.93 o
   2  16  10        0.26       -0.65     14.51 o
   3  16  10       17.77       18.65     16.62 o
   4  16  10       12.05       10.35     19.92 o
   5  16  10        0.01      -11.49     16.65 o
   6  16  10       47.50       61.68     20.65 o
   1  17  10        0.19      -13.76     15.10 o
   2  17  10       16.08       19.63     16.11 o
   3  17  10       86.86       87.73     19.49 o
   1   1  11       93.19      154.89      9.77 o
   2   1  11        0.72       -2.04      8.53 o
   3   1  11     3868.46     3956.14     75.82 o
   4   1  11     2740.21     2932.51     58.13 o
   5   1  11     1423.80     1545.69     26.09 o
   6   1  11      757.33      880.23     21.43 o
   7   1  11      431.78      434.66     19.42 o
   8   1  11      876.45      860.76     28.23 o
   9   1  11      415.49      399.82     23.08 o
  10   1  11       48.82       39.21     14.56 o
  11   1  11       93.92       97.73     16.93 o
  12   1  11      154.94      163.09     20.72 o
  13   1  11       12.45        4.79     17.61 o
  14   1  11       62.34       17.13     22.42 o
   0   2  11      621.75      696.27     30.82 o
   1   2  11     1084.73     1107.84     24.27 o
   2   2  11        4.29        5.34      7.19 o
   3   2  11      631.69      682.44     19.34 o
   4   2  11     2880.55     2835.17     47.92 o
   5   2  11      237.57      256.20     10.74 o
   6   2  11     2482.48     2519.96     42.34 o
   7   2  11      965.53      959.56     28.61 o
   8   2  11      333.93      373.83     19.71 o
   9   2  11     1141.98     1069.19     32.71 o
  10   2  11      724.15      726.11     28.66 o
  11   2  11       15.90       -6.05     14.16 o
  12   2  11       90.14       49.24     17.73 o
  13   2  11      135.64      137.17     24.03 o
  14   2  11       16.66      -15.50     27.75 o
   1   3  11      196.07      243.92     11.44 o
   2   3  11     1108.81     1251.76     24.32 o
   3   3  11      632.82      633.32     17.52 o
   4   3  11       53.05      114.28      8.60 o
   5   3  11      245.89      240.60     11.30 o
   6   3  11      602.30      561.80     20.13 o
   7   3  11       42.88       47.55     10.59 o
   8   3  11     2043.53     1968.78     43.86 o
   9   3  11       21.08       34.59     13.16 o
  10   3  11       41.29       33.43     14.83 o
  11   3  11      202.24      176.59     19.24 o
  12   3  11      190.83      199.81     23.46 o
  13   3  11        1.80      -16.97     23.15 o
  14   3  11        8.71       37.88     27.52 o
   0   4  11      393.09      655.97    103.72 o
   1   4  11       20.42       45.06      8.75 o
   2   4  11     1566.07     1608.38     28.78 o
   3   4  11        6.15       24.06      7.01 o
   4   4  11      189.06      206.18      9.69 o
   5   4  11       74.65       63.03      8.45 o
   6   4  11       92.42      107.06     12.04 o
   7   4  11      871.87      805.39     24.00 o
   8   4  11      207.85      212.66     17.01 o
   9   4  11       77.68       76.88     14.79 o
  10   4  11      831.45      761.48     29.48 o
  11   4  11        0.23        7.76     16.23 o
  12   4  11        0.55       24.47     24.02 o
  13   4  11       32.43       14.05     25.94 o
  14   4  11       68.30       28.85     27.16 o
   1   5  11       11.28       15.63      6.53 o
   2   5  11     2849.00     3072.37     46.15 o
   3   5  11      500.25      546.36     15.66 o
   4   5  11        8.61       -2.93      6.51 o
   5   5  11       60.15       64.10      8.40 o
   6   5  11       36.75       15.74      8.74 o
   7   5  11       26.58       32.85     12.60 o
   8   5  11        0.19       -5.66     12.14 o
   9   5  11       59.65       69.62     14.68 o
  10   5  11       15.36       27.45     16.21 o
  11   5  11       64.83      108.24     26.24 o
  12   5  11      298.06      292.63     33.96 o
  13   5  11       52.65       99.51     29.19 o
  14   5  11      113.58      169.19     34.71 o
   0   6  11     7207.95     7436.31    150.09 o
   1   6  11     2553.48     2623.62     57.36 o
   2   6  11       40.74       22.04      6.73 o
   3   6  11     1201.99     1148.87     25.74 o
   4   6  11     1132.28     1125.02     21.80 o
   5   6  11      375.06      404.62     19.34 o
   6   6  11       82.77       91.27     13.28 o
   7   6  11     1745.34     1699.01     38.35 o
   8   6  11      285.92      293.12     42.19 o
   9   6  11      111.22      139.07     28.37 o
  10   6  11      232.52      257.80     29.52 o
  11   6  11        2.67      -23.01     23.01 o
  12   6  11      190.34      200.65     31.43 o
  13   6  11        1.81       -1.65     25.76 o
   1   7  11      347.44      292.49     11.13 o
   2   7  11     2378.69     2342.47     38.68 o
   3   7  11      441.02      448.20     16.17 o
   4   7  11      548.30      534.16     16.08 o
   5   7  11      542.89      521.77     26.84 o
   6   7  11        2.65       -9.89      9.89 o
   7   7  11       64.04       78.96     14.27 o
   8   7  11      320.42      305.31     22.74 o
   9   7  11       35.78       14.56     19.82 o
  10   7  11      206.12      222.15     28.77 o
  11   7  11      139.83      142.94     28.33 o
  12   7  11        0.25      -22.70     22.70 o
  13   7  11        1.32      -21.93     21.93 o
   0   8  11     2372.76     2349.21     50.12 o
   1   8  11        2.05       -3.55      6.35 o
   2   8  11        1.78        1.37      6.68 o
   3   8  11      215.78      197.82     15.34 o
   4   8  11      986.28      973.73     27.11 o
   5   8  11       49.89       55.34     11.88 o
   6   8  11       31.70       24.15     13.49 o
   7   8  11        0.01      -12.20     12.20 o
   8   8  11       46.46       30.30     15.20 o
   9   8  11       66.74       45.60     18.03 o
  10   8  11       14.86        8.04     18.14 o
  11   8  11        1.19       -0.84     19.48 o
  12   8  11        4.59       -4.61     23.00 o
  13   8  11       23.64      -18.80     30.81 o
   1   9  11        0.13        4.68      6.55 o
   2   9  11       14.92        6.76      7.36 o
   3   9  11      144.61      134.15     20.63 o
   4   9  11       56.58       49.60     16.07 o
   5   9  11     1099.50     1035.20     32.98 o
   6   9  11       16.77        8.80     13.07 o
   7   9  11       17.63       15.15     13.89 o
   8   9  11      173.56      139.91     18.24 o
   9   9  11       98.70       88.04     20.23 o
  10   9  11        5.29        3.36     18.13 o
  11   9  11       53.39       34.35     21.53 o
  12   9  11       27.00       15.31     20.91 o
   0  10  11        0.92        6.49     20.73 o
   1  10  11      205.42      243.55     18.74 o
   2  10  11       72.28       67.71     15.47 o
   3  10  11        0.14       25.87     14.44 o
   4  10  11     1519.66     1451.84     44.03 o
   5  10  11      180.08      164.05     17.45 o
   6  10  11      683.03      827.89     46.84 o
   7  10  11      302.11      297.86     21.43 o
   8  10  11      136.48      151.78     18.74 o
   9  10  11       91.87       93.30     21.03 o
  10  10  11       30.71       42.82     20.60 o
  11  10  11       20.21       35.18     27.06 o
   1  11  11      104.76      102.68     20.50 o
   2  11  11      426.44      406.05     28.25 o
   3  11  11      115.93       89.35     16.47 o
   4  11  11      579.48      623.82     29.83 o
   5  11  11      315.40      346.24     21.36 o
   6  11  11       65.87       61.36     18.26 o
   7  11  11      404.25      398.13     24.07 o
   8  11  11       32.52       40.52     16.66 o
   9  11  11       63.50       78.20     20.91 o
  10  11  11        3.95       -6.21     19.49 o
  11  11  11       34.49       38.36     22.55 o
   0  12  11      535.85      458.62     35.11 o
   1  12  11      107.26      104.26     16.88 o
   2  12  11       30.82       16.07     21.57 o
   3  12  11      159.11      143.32     22.07 o
   4  12  11       57.27       23.43     15.75 o
   5  12  11       51.14       30.88     16.47 o
   6  12  11       36.37       50.14     15.50 o
   7  12  11       72.73       80.02     17.10 o
   8  12  11        8.21      -13.41     16.74 o
   9  12  11        2.09      -16.99     19.14 o
  10  12  11        0.51       16.06     20.39 o
   1  13  11        2.47       -7.48     15.99 o
   2  13  11        5.34        8.15     13.67 o
   3  13  11      137.08      157.31     18.92 o
   4  13  11       18.76        6.82     15.47 o
   5  13  11        3.22        7.56     15.85 o
   6  13  11        0.21       -0.05     14.86 o
   7  13  11        0.01      -12.76     16.21 o
   8  13  11        6.48       21.85     18.30 o
   9  13  11        0.64        0.67     19.86 o
   0  14  11       64.08       61.51     23.27 o
   1  14  11       61.78       67.77     16.47 o
   2  14  11       39.28       61.86     16.58 o
   3  14  11      104.89      119.80     18.88 o
   4  14  11       55.17       64.57     26.52 o
   5  14  11       22.82       40.95     21.74 o
   6  14  11        1.11        6.42     18.06 o
   7  14  11        0.01      -15.66     15.66 o
   8  14  11       21.34       62.78     21.39 o
   1  15  11      114.96      124.63     19.16 o
   2  15  11      244.67      287.95     23.20 o
   3  15  11      103.82      116.43     19.12 o
   4  15  11       24.43        4.28     16.33 o
   5  15  11       29.07       41.88     18.62 o
   6  15  11        3.85       10.79     18.03 o
   7  15  11       12.18       -1.12     22.44 o
   0  16  11        2.98       -2.58     20.66 o
   1  16  11       19.82       45.52     17.14 o
   2  16  11        3.51      -13.88     15.94 o
   3  16  11        0.40        3.97     16.29 o
   4  16  11        1.79       -3.06     17.05 o
   5  16  11        4.17        4.55     18.36 o
   1  17  11        3.20      -12.63     15.76 o
   2  17  11       19.59       -0.31     19.67 o
   0   0  12     2744.11     2888.30    115.81 o
   1   0  12     1901.92     1681.40     74.89 o
   2   0  12     1479.45     1696.94     76.83 o
   3   0  12     5979.81     5488.91    142.71 o
   4   0  12     5618.25     5457.02    185.51 o
   5   0  12      432.48      412.08     29.44 o
   6   0  12     1117.53     1161.44     42.38 o
   7   0  12      321.50      323.67     24.74 o
   8   0  12        2.07      -14.18     15.97 o
   9   0  12      573.62      457.04     32.85 o
  10   0  12        4.48       10.57     19.11 o
  11   0  12        0.86       -4.07     21.64 o
  12   0  12       48.34        9.92     23.77 o
  13   0  12      181.23      193.11     33.47 o
  14   0  12        1.77       10.86     33.33 o
   1   1  12      574.93      474.02     19.65 o
   2   1  12      197.59      143.73     18.50 o
   3   1  12       13.40        9.62     14.50 o
   4   1  12     5027.07     4988.56     82.58 o
   5   1  12      950.60      837.77     19.50 o
   6   1  12        3.00       10.21      7.94 o
   7   1  12      335.32      291.99     17.21 o
   8   1  12        8.33        2.75     11.27 o
   9   1  12      431.05      405.59     28.27 o
  10   1  12       98.57       77.24     15.64 o
  11   1  12      793.37      827.74     32.48 o
  12   1  12       38.89       -1.49     15.91 o
  13   1  12       49.75       31.13     18.10 o
  14   1  12        9.41       31.96     24.38 o
   0   2  12      438.98      370.05     23.71 o
   1   2  12     1072.10     1204.79     26.05 o
   2   2  12       60.08        7.83      9.42 o
   3   2  12     1494.31     1348.71     31.30 o
   4   2  12      117.93      121.98     11.52 o
   5   2  12       42.89       52.22      9.60 o
   6   2  12      340.73      298.77     15.02 o
   7   2  12       95.22       56.53     10.11 o
   8   2  12        1.74       -6.95     11.21 o
   9   2  12      314.97      276.41     27.13 o
  10   2  12      369.00      413.14     23.72 o
  11   2  12       42.87       43.15     18.73 o
  12   2  12        9.91       22.76     16.46 o
  13   2  12        5.22      -13.45     20.85 o
  14   2  12        2.09        2.59     25.44 o
   1   3  12     5748.81     5589.98     85.95 o
   2   3  12        2.84       27.21      9.82 o
   3   3  12       45.64       73.86      9.63 o
   4   3  12       69.65       15.02      9.00 o
   5   3  12        8.87        7.75      6.97 o
   6   3  12       48.75       73.96     11.56 o
   7   3  12      156.77      161.97     12.92 o
   8   3  12      414.25      407.02     21.20 o
   9   3  12       45.26       28.40     13.90 o
  10   3  12       14.40        4.09     14.37 o
  11   3  12        1.11      -13.32     14.03 o
  12   3  12        7.95       -6.29     19.43 o
  13   3  12        5.98       -3.26     25.34 o
  14   3  12       28.91       49.03     27.73 o
   0   4  12     2809.09     2918.39     67.84 o
   1   4  12      310.96      272.72     11.80 o
   2   4  12     1421.73     1398.68     27.06 o
   3   4  12     2325.92     2182.37     36.87 o
   4   4  12       37.00       16.57      8.60 o
   5   4  12      392.12      356.42     14.12 o
   6   4  12     2400.53     2197.43     46.97 o
   7   4  12      535.80      495.96     21.37 o
   8   4  12      126.86      172.24     16.33 o
   9   4  12       62.27       59.72     14.29 o
  10   4  12      105.48      113.99     17.32 o
  11   4  12       67.78       27.84     20.07 o
  12   4  12       65.85       29.32     25.14 o
  13   4  12      141.67      163.85     33.27 o
  14   4  12       47.18       99.93     32.14 o
   1   5  12     1230.48     1268.35     32.60 o
   2   5  12     2734.33     2818.70     43.99 o
   3   5  12      476.55      540.22     16.20 o
   4   5  12      596.59      647.86     19.09 o
   5   5  12     1532.61     1575.13     31.63 o
   6   5  12     1004.47     1043.06     24.58 o
   7   5  12      602.65      630.21     30.01 o
   8   5  12      377.95      390.93     36.65 o
   9   5  12       51.37       61.42     16.28 o
  10   5  12        2.89      -19.46     19.46 o
  11   5  12       65.29       47.24     24.55 o
  12   5  12        6.32       14.79     25.20 o
  13   5  12        4.23       -1.29     28.62 o
   0   6  12       39.93       23.16      9.54 o
   1   6  12      217.79      234.38     10.82 o
   2   6  12      350.45      402.66     17.70 o
   3   6  12       21.05       19.99      7.44 o
   4   6  12       10.56        5.61      7.51 o
   5   6  12      101.39      110.33     11.36 o
   6   6  12      105.26      147.95     18.24 o
   7   6  12     1447.58     1346.14     34.24 o
   8   6  12      998.23      967.21     35.50 o
   9   6  12      546.81      494.30     34.84 o
  10   6  12       32.45        3.41     19.89 o
  11   6  12        0.12      -23.22     23.22 o
  12   6  12       30.40       42.91     25.67 o
  13   6  12        1.94      -23.83     23.83 o
   1   7  12      482.83      394.17     15.01 o
   2   7  12        5.27        3.91      5.56 o
   3   7  12     2279.19     2155.47     45.19 o
   4   7  12       39.47       43.03     10.27 o
   5   7  12     3080.75     3067.64     54.40 o
   6   7  12       11.15        4.53     11.68 o
   7   7  12       56.00       50.74     15.51 o
   8   7  12       22.08       22.24     15.26 o
   9   7  12        0.28      -17.49     17.49 o
  10   7  12       20.24      -13.26     20.13 o
  11   7  12       24.38       15.69     34.91 o
  12   7  12       26.94       55.82     25.23 o
  13   7  12       25.12      -21.35     21.35 o
   0   8  12      445.99      454.38     31.08 o
   1   8  12     1337.94     1315.82     24.98 o
   2   8  12     1288.76     1280.41     24.98 o
   3   8  12     4044.23     4172.08     62.11 o
   4   8  12      296.71      312.00     22.05 o
   5   8  12     1520.34     1530.22     42.06 o
   6   8  12        0.87       10.01     12.91 o
   7   8  12        0.07       -1.32     12.76 o
   8   8  12       32.83        3.81     14.08 o
   9   8  12      147.65      131.43     21.61 o
  10   8  12        0.02       -2.77     19.84 o
  11   8  12        0.88       -5.40     19.69 o
  12   8  12        5.24      -16.93     24.59 o
   1   9  12     1094.55     1036.73     57.13 o
   2   9  12      808.45      789.73     31.67 o
   3   9  12      135.36      101.47     19.63 o
   4   9  12      325.56      353.76     23.44 o
   5   9  12       57.92       74.80     14.90 o
   6   9  12      605.43      635.48     38.86 o
   7   9  12       84.89       87.36     16.40 o
   8   9  12       87.04       93.76     24.87 o
   9   9  12        5.60        1.58     17.36 o
  10   9  12      200.60      242.06     26.26 o
  11   9  12      256.24      288.75     29.62 o
  12   9  12        8.61      -20.02     20.02 o
   0  10  12      230.86      233.78     27.44 o
   1  10  12       31.35       23.37     22.89 o
   2  10  12      113.00       86.42     16.48 o
   3  10  12        2.04       26.29     14.85 o
   4  10  12      947.96      890.00     71.00 o
   5  10  12      189.83      197.92     18.30 o
   6  10  12        7.29       19.36     13.82 o
   7  10  12       21.27       12.33     14.44 o
   8  10  12        0.85      -14.59     14.59 o
   9  10  12        6.18        4.29     17.85 o
  10  10  12        5.33      -19.23     19.23 o
  11  10  12       39.88       11.41     26.60 o
   1  11  12        0.02      -12.74     12.74 o
   2  11  12      148.44      175.46     18.86 o
   3  11  12      231.92      241.11     20.92 o
   4  11  12       42.57       35.72     15.88 o
   5  11  12       27.91       40.17     20.10 o
   6  11  12       30.68       76.81     20.34 o
   7  11  12        9.35       -3.96     14.44 o
   8  11  12        3.98       -9.98     14.57 o
   9  11  12      146.90      134.39     23.20 o
  10  11  12        2.93       19.41     20.24 o
  11  11  12       30.17       26.64     22.40 o
   0  12  12      389.68      391.46     34.19 o
   1  12  12       73.14       59.94     15.99 o
   2  12  12       65.74       70.84     16.26 o
   3  12  12      116.58       95.15     17.12 o
   4  12  12      287.55      233.63     24.83 o
   5  12  12       11.93       18.12     15.82 o
   6  12  12        7.50       15.63     14.61 o
   7  12  12      226.08      264.02     22.49 o
   8  12  12       95.98      103.94     19.63 o
   9  12  12      255.22      279.43     27.19 o
  10  12  12        7.43      -17.43     20.46 o
   1  13  12      488.77      437.79     25.80 o
   2  13  12        0.09       -5.12     13.92 o
   3  13  12       23.32       30.11     15.76 o
   4  13  12       13.83        5.69     15.13 o
   5  13  12      256.73      245.01     23.57 o
   6  13  12        0.63       -9.98     16.06 o
   7  13  12      119.12      139.69     19.85 o
   8  13  12       32.68       54.73     19.16 o
   9  13  12        6.76       23.28     20.60 o
   0  14  12      445.33      407.03     55.13 o
   1  14  12        0.21      -14.32     14.32 o
   2  14  12        0.04       22.90     15.41 o
   3  14  12       23.30       32.08     27.34 o
   4  14  12        5.68       16.00     16.44 o
   5  14  12        3.70        0.02     16.96 o
   6  14  12       16.94       39.87     18.53 o
   7  14  12      135.08      138.38     35.26 o
   8  14  12        8.83       27.12     19.94 o
   1  15  12       57.03       59.20     19.93 o
   2  15  12        8.93       -2.96     17.92 o
   3  15  12        0.01       -1.14     16.72 o
   4  15  12        3.36       -4.37     18.37 o
   5  15  12       11.87       22.03     18.28 o
   6  15  12       83.86       85.89     24.27 o
   0  16  12      157.48      139.25     29.21 o
   1  16  12       70.80       86.88     19.02 o
   2  16  12       14.23        8.87     16.96 o
   3  16  12      232.10      297.05     35.35 o
   4  16  12       25.46       19.02     18.58 o
   5  16  12        7.34       18.69     19.04 o
   1  17  12        9.11       -7.98     20.52 o
   1   1  13      853.79      888.11     27.65 o
   2   1  13      153.38      162.85     13.71 o
   3   1  13        2.14       -9.56      9.56 o
   4   1  13     3878.23     3788.24     66.79 o
   5   1  13      550.54      617.85     21.80 o
   6   1  13      354.62      400.09     16.90 o
   7   1  13      257.96      286.39     17.21 o
   8   1  13      162.67      168.02     15.86 o
   9   1  13       13.13        6.25     12.84 o
  10   1  13        3.69       20.28     14.26 o
  11   1  13       20.02       27.62     16.50 o
  12   1  13       28.68       32.57     17.33 o
  13   1  13        7.57      -18.91     18.91 o
  14   1  13       24.03      -27.02     27.02 o
   0   2  13     1550.67     1469.26     51.93 o
   1   2  13      455.33      481.37     21.26 o
   2   2  13      378.85      499.12     21.87 o
   3   2  13      181.08      169.95     14.67 o
   4   2  13      604.35      608.91     21.56 o
   5   2  13      349.29      317.60     16.96 o
   6   2  13     3274.49     3084.41     54.42 o
   7   2  13      167.63      171.40     23.34 o
   8   2  13       54.00       19.32     13.45 o
   9   2  13        2.05       -8.56     12.58 o
  10   2  13     1372.29     1410.76     40.97 o
  11   2  13       20.76       23.63     16.00 o
  12   2  13      263.75      240.04     25.14 o
  13   2  13       23.55       -0.76     20.26 o
  14   2  13        6.33      -21.24     26.44 o
   1   3  13      677.76      653.49     19.81 o
   2   3  13     4957.06     5126.01     92.01 o
   3   3  13     1045.46      975.09     26.68 o
   4   3  13       17.88       35.11     10.09 o
   5   3  13       94.27       89.90      9.25 o
   6   3  13      841.45      942.57     26.89 o
   7   3  13       60.07       62.33     12.28 o
   8   3  13      149.22      179.47     16.55 o
   9   3  13     1095.67     1034.71     37.78 o
  10   3  13       13.85      -13.68     13.68 o
  11   3  13      239.81      263.40     23.58 o
  12   3  13       70.94      106.20     27.82 o
  13   3  13       43.71       66.99     29.04 o
  14   3  13       68.39       55.13     47.99 o
   0   4  13      535.01      491.28     24.68 o
   1   4  13     2818.63     2977.63     49.83 o
   2   4  13      206.70      256.05     12.36 o
   3   4  13      774.47      879.41     23.55 o
   4   4  13      230.49      221.64     14.31 o
   5   4  13      446.89      432.10     15.87 o
   6   4  13      304.48      307.07     14.30 o
   7   4  13      343.74      387.67     21.91 o
   8   4  13      574.17      554.79     30.76 o
   9   4  13      224.72      255.05     19.23 o
  10   4  13      207.07      166.47     20.54 o
  11   4  13        5.11        1.05     21.66 o
  12   4  13        9.86       12.60     24.65 o
  13   4  13       33.17       73.05     29.38 o
   1   5  13      317.21      326.34     13.04 o
   2   5  13      335.19      340.23     13.58 o
   3   5  13       27.76       31.33      8.16 o
   4   5  13       49.35       60.34     10.28 o
   5   5  13      220.65      246.83     15.17 o
   6   5  13       24.40       20.30     11.47 o
   7   5  13       45.34       31.25     12.49 o
   8   5  13       17.24       29.91     11.99 o
   9   5  13        3.76        6.52     16.17 o
  10   5  13       18.34       -2.88     24.50 o
  11   5  13        0.22      -21.39     21.39 o
  12   5  13        0.93       38.72     26.33 o
  13   5  13       12.63        2.81     26.01 o
   0   6  13     2617.11     2604.45     56.02 o
   1   6  13        9.54       -0.11      7.02 o
   2   6  13       24.95       31.86      9.79 o
   3   6  13     1349.76     1288.52     25.53 o
   4   6  13      703.01      737.08     21.28 o
   5   6  13     1005.71     1055.94     28.09 o
   6   6  13       13.52       15.00     11.37 o
   7   6  13      193.64      185.14     16.06 o
   8   6  13       14.11       -0.06     14.60 o
   9   6  13      133.84      128.62     23.98 o
  10   6  13      235.04      291.84     36.61 o
  11   6  13       79.35       91.24     25.82 o
  12   6  13      187.75      264.66     34.51 o
  13   6  13      263.59      281.47     36.25 o
   1   7  13      102.03       88.03     14.74 o
   2   7  13      572.14      527.09     17.88 o
   3   7  13      137.46      169.61     16.34 o
   4   7  13      215.42      233.49     22.10 o
   5   7  13       66.87       71.00     11.89 o
   6   7  13      391.22      420.07     22.93 o
   7   7  13      209.75      222.06     20.44 o
   8   7  13      360.60      398.58     26.61 o
   9   7  13       43.32       39.63     21.34 o
  10   7  13        8.27      -14.73     20.65 o
  11   7  13       22.33        0.86     23.69 o
  12   7  13        2.22        0.82     23.05 o
   0   8  13        0.01        1.93     10.53 o
   1   8  13      225.39      222.82     19.39 o
   2   8  13      597.04      550.72     19.70 o
   3   8  13      134.61      175.78     21.91 o
   4   8  13      175.68      211.36     19.91 o
   5   8  13        2.07       -5.61     14.92 o
   6   8  13      716.38      800.23     44.74 o
   7   8  13        0.86        2.62     13.75 o
   8   8  13       45.92       23.16     20.01 o
   9   8  13       61.06       49.77     19.14 o
  10   8  13        6.69       -9.20     19.28 o
  11   8  13       38.99       14.43     20.67 o
  12   8  13       27.22        8.74     21.85 o
   1   9  13       64.13       67.06     15.24 o
   2   9  13     2021.16     2038.83     61.57 o
   3   9  13     1876.46     1888.19     51.71 o
   4   9  13       31.57       43.42     17.82 o
   5   9  13        4.08       14.21     15.30 o
   6   9  13      117.55      135.25     17.19 o
   7   9  13       15.26        0.69     14.40 o
   8   9  13       45.76       48.21     15.92 o
   9   9  13       80.87       87.85     20.89 o
  10   9  13       78.44      126.42     23.43 o
  11   9  13       94.97      104.34     26.94 o
  12   9  13        0.05      -11.10     26.96 o
   0  10  13      426.33      420.11     34.70 o
   1  10  13      708.20      706.25     31.07 o
   2  10  13       37.74       10.60     14.86 o
   3  10  13      577.35      578.74     29.33 o
   4  10  13      132.47      162.35     19.70 o
   5  10  13        4.65       25.70     15.36 o
   6  10  13      131.70      122.60     26.20 o
   7  10  13        2.85      -13.90     13.90 o
   8  10  13       15.19       23.27     15.80 o
   9  10  13       20.73       12.04     19.00 o
  10  10  13       54.38       98.24     24.04 o
  11  10  13        2.20        6.74     20.70 o
   1  11  13      250.17      244.35     21.20 o
   2  11  13      143.80      186.56     19.66 o
   3  11  13      105.49       87.02     17.56 o
   4  11  13        0.01       -8.23     14.89 o
   5  11  13       71.28       31.92     17.33 o
   6  11  13      209.29      156.55     21.26 o
   7  11  13       11.79       13.17     15.54 o
   8  11  13      103.76       76.58     18.02 o
   9  11  13       38.18       36.31     20.95 o
  10  11  13       82.55       91.41     23.50 o
   0  12  13     1301.48     1316.75     61.23 o
   1  12  13      285.07      290.15     23.38 o
   2  12  13       68.11       37.94     16.55 o
   3  12  13        0.04       -5.96     14.54 o
   4  12  13       14.22       -1.74     15.06 o
   5  12  13        4.12       13.59     18.51 o
   6  12  13       72.18      109.36     19.90 o
   7  12  13       10.58       50.89     17.08 o
   8  12  13       30.73       32.57     18.17 o
   9  12  13       39.35       -1.36     22.57 o
  10  12  13        0.07      -19.34     36.75 o
   1  13  13      101.68       92.99     22.22 o
   2  13  13      120.87      127.23     19.45 o
   3  13  13       10.63        8.27     15.37 o
   4  13  13       53.04       54.53     17.66 o
   5  13  13      123.55      115.57     20.61 o
   6  13  13       30.74       34.07     18.62 o
   7  13  13        0.12       19.91     19.17 o
   8  13  13      175.22      206.18     23.16 o
   9  13  13       37.30       29.73     24.44 o
   0  14  13       38.34       15.65     30.89 o
   1  14  13        1.26        3.14     14.81 o
   2  14  13      166.51      186.30     31.62 o
   3  14  13       64.92       70.81     18.77 o
   4  14  13        4.70      -13.35     16.62 o
   5  14  13       14.55       -7.72     16.62 o
   6  14  13      290.99      316.82     27.89 o
   7  14  13      564.09      722.76     60.76 o
   1  15  13       13.22       27.33     26.99 o
   2  15  13       73.00       37.66     17.73 o
   3  15  13       26.64       41.45     18.67 o
   4  15  13       61.48       73.61     19.64 o
   5  15  13        2.92       10.55     20.41 o
   6  15  13       10.56       13.14     23.01 o
   0  16  13       40.26       38.39     26.60 o
   1  16  13        2.68       20.54     17.72 o
   2  16  13       58.02       69.46     19.33 o
   3  16  13       29.34       62.29     19.43 o
   4  16  13        0.27       30.61     18.51 o
   0   0  14       16.11       10.40     19.46 o
   1   0  14     1225.81     1134.37     46.50 o
   2   0  14       29.46       21.81     14.92 o
   3   0  14     1045.76     1216.40     50.35 o
   4   0  14     3156.55     3262.47     98.22 o
   5   0  14      544.40      566.28     25.74 o
   6   0  14     1360.69     1338.79     43.78 o
   7   0  14      254.77      291.77     25.89 o
   8   0  14       91.86       95.84     27.06 o
   9   0  14      631.60      615.91     37.05 o
  10   0  14     1492.36     1467.75     61.26 o
  11   0  14       14.98       24.42     26.79 o
  12   0  14      186.58      206.07     31.55 o
  13   0  14      225.44      202.26     34.18 o
  14   0  14       26.57       54.16     50.05 o
   1   1  14      991.56      923.73     29.30 o
   2   1  14      510.69      567.67     31.15 o
   3   1  14      749.91      692.87     26.74 o
   4   1  14     1046.47     1044.72     38.25 o
   5   1  14       24.71       34.54     10.49 o
   6   1  14       68.17       50.72     11.52 o
   7   1  14      559.01      560.81     25.66 o
   8   1  14      680.26      675.55     28.38 o
   9   1  14      223.24      200.97     18.22 o
  10   1  14        0.33        7.40     14.71 o
  11   1  14       29.92       48.43     17.13 o
  12   1  14      165.11      175.70     21.98 o
  13   1  14       31.82       52.78     21.95 o
  14   1  14       31.51       27.32     46.30 o
   0   2  14     1526.14     1578.30     55.99 o
   1   2  14     1405.27     1320.56     35.70 o
   2   2  14      719.24      654.25     25.03 o
   3   2  14        4.33       17.19     10.95 o
   4   2  14      615.57      700.63     30.70 o
   5   2  14      463.42      495.28     25.07 o
   6   2  14     2904.03     2633.17     49.24 o
   7   2  14       50.79       23.96     11.51 o
   8   2  14       20.94       -4.99     11.41 o
   9   2  14       59.00       79.58     15.46 o
  10   2  14        0.28        6.42     14.48 o
  11   2  14        2.49       13.72     15.58 o
  12   2  14       68.95       65.04     20.44 o
  13   2  14        1.48        1.53     25.55 o
   1   3  14     1938.71     1852.50     44.55 o
   2   3  14     4448.23     4429.63     85.52 o
   3   3  14       13.18       -6.07      9.22 o
   4   3  14      337.26      367.30     17.67 o
   5   3  14      705.72      759.78     22.17 o
   6   3  14     1916.26     1734.71     38.14 o
   7   3  14       86.92       65.60     12.84 o
   8   3  14      160.33      130.66     16.68 o
   9   3  14      671.14      733.73     28.91 o
  10   3  14       52.43       58.66     16.53 o
  11   3  14      175.04      163.50     22.05 o
  12   3  14        2.17        7.10     24.95 o
  13   3  14       24.20       27.38     27.24 o
   0   4  14      833.30      871.58     43.99 o
   1   4  14      303.09      357.20     15.22 o
   2   4  14      777.55      750.68     21.98 o
   3   4  14     1162.66     1154.47     30.25 o
   4   4  14     2060.66     1973.37     43.25 o
   5   4  14      911.58      870.69     27.83 o
   6   4  14     7406.57     6963.21    105.64 o
   7   4  14      172.38      150.68     14.87 o
   8   4  14       36.67       41.38     12.48 o
   9   4  14      141.43      189.20     20.15 o
  10   4  14      719.76      678.76     35.02 o
  11   4  14       24.42       15.79     22.49 o
  12   4  14      137.74      102.70     40.93 o
  13   4  14        1.09      -18.17     25.97 o
   1   5  14        0.75       -2.12      7.18 o
   2   5  14      941.15      949.21     22.86 o
   3   5  14       61.51       61.67      9.67 o
   4   5  14      286.25      290.75     17.65 o
   5   5  14     2440.97     2407.56     50.78 o
   6   5  14     1652.26     1560.67     36.94 o
   7   5  14        0.14        3.59     11.53 o
   8   5  14      122.95      164.96     15.79 o
   9   5  14       93.22       99.15     20.08 o
  10   5  14        0.24      -20.76     34.43 o
  11   5  14       20.88       34.17     23.73 o
  12   5  14       11.79        6.17     23.68 o
  13   5  14        0.13        7.00     26.84 o
   0   6  14      649.64      740.44     27.25 o
   1   6  14      195.65      172.09     10.89 o
   2   6  14       36.00       25.10      8.59 o
   3   6  14       97.32      104.02     11.06 o
   4   6  14        0.99       -9.65     10.51 o
   5   6  14       72.80       50.82     12.44 o
   6   6  14        3.48       -1.87     11.19 o
   7   6  14      240.42      276.08     19.81 o
   8   6  14        0.37       11.59     15.38 o
   9   6  14       22.24       35.12     20.87 o
  10   6  14        0.22       10.58     20.05 o
  11   6  14        0.86       -5.93     38.75 o
  12   6  14        3.01       -6.83     24.29 o
  13   6  14        2.20        8.25     27.99 o
   1   7  14      556.99      597.80     17.61 o
   2   7  14      920.07      958.39     22.53 o
   3   7  14        1.77       -9.66      9.66 o
   4   7  14     1735.22     1757.53     41.24 o
   5   7  14      245.73      227.73     19.19 o
   6   7  14      256.15      258.73     20.89 o
   7   7  14      167.15      121.58     18.53 o
   8   7  14      134.03      171.05     20.36 o
   9   7  14        0.08      -18.86     18.86 o
  10   7  14       20.59       17.77     22.12 o
  11   7  14        6.28       -8.96     21.19 o
  12   7  14        8.07        2.29     27.64 o
   0   8  14      576.33      602.45     29.21 o
   1   8  14      860.66      809.98     25.60 o
   2   8  14      124.81      123.96     24.88 o
   3   8  14        0.57       30.13     15.59 o
   4   8  14      187.06      200.22     20.66 o
   5   8  14      767.10      664.40     31.48 o
   6   8  14       42.88       39.66     14.85 o
   7   8  14       86.69       59.04     15.62 o
   8   8  14       52.31       65.86     16.58 o
   9   8  14       80.66      126.07     22.34 o
  10   8  14        0.11      -20.61     20.61 o
  11   8  14       37.24       13.25     20.81 o
  12   8  14       23.16       26.23     22.98 o
   1   9  14      890.28      843.99     33.86 o
   2   9  14     3487.44     3518.69    127.40 o
   3   9  14      180.09      238.03     21.32 o
   4   9  14       23.30       32.58     16.40 o
   5   9  14       37.58       37.18     16.75 o
   6   9  14      458.69      499.39     29.70 o
   7   9  14       12.91       14.99     14.73 o
   8   9  14      366.92      390.48     24.98 o
   9   9  14        2.00       -0.02     25.84 o
  10   9  14      377.87      427.92     32.36 o
  11   9  14       16.55       16.53     21.21 o
   0  10  14      439.47      350.21     32.82 o
   1  10  14       12.34        1.62     14.05 o
   2  10  14      331.87      323.56     23.24 o
   3  10  14      208.12      238.48     21.68 o
   4  10  14      361.61      370.96     25.05 o
   5  10  14      294.06      269.07     24.57 o
   6  10  14      199.55      198.10     22.25 o
   7  10  14      107.48       83.77     17.70 o
   8  10  14        1.17       15.39     15.80 o
   9  10  14      193.97      210.04     25.71 o
  10  10  14       10.68        6.70     22.23 o
  11  10  14        0.43       27.34     21.44 o
   1  11  14       28.06       29.13     15.61 o
   2  11  14      588.06      545.14     29.18 o
   3  11  14      192.66      227.99     21.77 o
   4  11  14      106.30      100.84     19.41 o
   5  11  14        7.33       -0.12     15.94 o
   6  11  14       17.42        3.02     16.69 o
   7  11  14        5.08       12.37     17.89 o
   8  11  14       44.47       57.33     18.49 o
   9  11  14        3.74        4.82     19.19 o
  10  11  14       77.04       61.39     23.71 o
   0  12  14      813.14      823.84     56.52 o
   1  12  14       11.91       27.08     15.96 o
   2  12  14       74.74      120.02     20.59 o
   3  12  14       80.90       70.71     17.41 o
   4  12  14      278.29      292.18     24.38 o
   5  12  14       47.06       56.78     18.01 o
   6  12  14       27.56       35.71     18.49 o
   7  12  14        0.51        6.52     18.19 o
   8  12  14       11.85       16.07     18.20 o
   9  12  14        3.52        1.92     20.46 o
   1  13  14       33.32       24.46     16.14 o
   2  13  14      100.34       94.47     18.81 o
   3  13  14       28.60       20.32     16.15 o
   4  13  14        0.45      -15.74     16.14 o
   5  13  14       65.83       86.06     20.15 o
   6  13  14       15.55       18.88     18.98 o
   7  13  14       22.15       12.98     20.24 o
   8  13  14      222.41      217.83     30.99 o
   0  14  14      169.07      229.48     46.36 o
   1  14  14        1.84        4.80     16.58 o
   2  14  14        1.10       25.54     17.41 o
   3  14  14       53.85       54.93     18.87 o
   4  14  14        0.62        2.77     17.74 o
   5  14  14        1.60      -15.02     17.25 o
   6  14  14       54.35       56.82     21.21 o
   7  14  14       22.19       35.21     21.12 o
   1  15  14       12.66       16.82     17.42 o
   2  15  14       55.95       74.27     19.50 o
   3  15  14       26.38      -10.91     21.37 o
   4  15  14       29.89       26.08     18.70 o
   5  15  14        8.01       -5.13     18.93 o
   0  16  14        0.08       40.70     26.19 o
   1  16  14        0.70       24.81     17.61 o
   2  16  14       41.02       82.31     19.98 o
   3  16  14        0.07       19.73     18.40 o
   1   1  15     1570.89     1638.80     66.97 o
   2   1  15       99.45       79.44     13.03 o
   3   1  15       24.78       19.35     11.97 o
   4   1  15        1.13        5.21     11.51 o
   5   1  15     2415.63     2335.86     48.82 o
   6   1  15       17.75       19.46      8.66 o
   7   1  15      388.35      320.60     17.32 o
   8   1  15        0.07        7.23     13.17 o
   9   1  15      121.07      149.51     17.52 o
  10   1  15       32.35       32.23     15.50 o
  11   1  15      420.47      425.62     26.25 o
  12   1  15        1.53       -7.43     16.88 o
  13   1  15        0.04      -17.25     19.57 o
   0   2  15      721.59      766.75     70.84 o
   1   2  15      437.58      491.83     22.43 o
   2   2  15       43.60       60.95     12.69 o
   3   2  15     1317.67     1274.04     37.19 o
   4   2  15      647.53      635.20     25.28 o
   5   2  15     1166.20     1099.07     31.56 o
   6   2  15      743.11      634.05     24.82 o
   7   2  15      247.63      238.02     15.39 o
   8   2  15       93.03       46.54     15.72 o
   9   2  15      261.20      247.82     22.20 o
  10   2  15      418.71      366.03     23.63 o
  11   2  15      113.92      153.24     19.98 o
  12   2  15       27.57       38.97     20.38 o
  13   2  15      176.16      233.72     35.85 o
   1   3  15     1188.05     1126.30     33.95 o
   2   3  15     1017.51     1061.80     32.80 o
   3   3  15       84.37       80.04     12.01 o
   4   3  15        1.20       17.53     11.02 o
   5   3  15     2989.49     2951.42     58.64 o
   6   3  15     1227.29     1158.67     41.88 o
   7   3  15      841.30      823.55     26.33 o
   8   3  15      320.00      343.43     22.28 o
   9   3  15      403.35      386.59     24.72 o
  10   3  15        8.42       12.07     16.47 o
  11   3  15       58.80       88.09     22.52 o
  12   3  15       34.21       65.59     27.42 o
  13   3  15       53.17       80.62     41.66 o
   0   4  15      535.34      525.74     33.66 o
   1   4  15      373.71      427.98     26.59 o
   2   4  15       11.25       10.81      9.76 o
   3   4  15        6.35       -4.10     10.13 o
   4   4  15      448.01      399.60     21.04 o
   5   4  15       30.22       17.05     15.29 o
   6   4  15       14.02       36.40     14.11 o
   7   4  15        8.23       -8.87     11.36 o
   8   4  15        3.13        1.46     13.57 o
   9   4  15       20.26        6.09     14.75 o
  10   4  15        3.07       -3.04     18.45 o
  11   4  15       34.73       13.52     23.10 o
  12   4  15        0.55      -14.11     23.90 o
  13   4  15       20.38       31.08     26.52 o
   1   5  15      148.18      155.72     11.36 o
   2   5  15      127.88      139.53     12.04 o
   3   5  15      943.83      914.11     27.99 o
   4   5  15       84.76       77.16     15.33 o
   5   5  15      116.64       93.33     14.11 o
   6   5  15      346.08      361.61     21.00 o
   7   5  15      132.98      129.92     17.78 o
   8   5  15        1.38      -15.56     16.73 o
   9   5  15       82.81       30.78     22.23 o
  10   5  15       70.18       58.04     24.01 o
  11   5  15      336.24      363.80     36.69 o
  12   5  15        2.35       12.39     25.70 o
  13   5  15      166.89      182.46     35.16 o
   0   6  15      754.21      666.86     31.04 o
   1   6  15     1546.67     1470.39     28.41 o
   2   6  15       85.85       58.02      9.96 o
   3   6  15     1281.91     1354.97     31.96 o
   4   6  15        2.47       15.58     11.52 o
   5   6  15      430.38      383.73     22.48 o
   6   6  15       60.48       47.73     13.40 o
   7   6  15       17.69        4.35     15.39 o
   8   6  15       15.35       41.58     16.46 o
   9   6  15      297.65      400.18     33.73 o
  10   6  15       32.45       20.72     22.77 o
  11   6  15        5.52        5.88     23.39 o
  12   6  15        4.47       14.06     25.59 o
   1   7  15     1311.93     1245.61     30.75 o
   2   7  15      784.49      737.44     23.96 o
   3   7  15      834.17      828.88     25.95 o
   4   7  15        1.74        7.97     13.60 o
   5   7  15      593.95      551.34     31.75 o
   6   7  15      230.14      204.76     28.04 o
   7   7  15        0.32       -6.44     14.71 o
   8   7  15       46.30       42.94     16.85 o
   9   7  15      136.98       96.06     24.98 o
  10   7  15       17.02       18.41     23.55 o
  11   7  15       17.87      -16.34     22.69 o
  12   7  15        0.06      -23.87     23.87 o
   0   8  15      497.03      544.67     47.03 o
   1   8  15       22.36       24.06     15.76 o
   2   8  15        0.09        5.62     15.95 o
   3   8  15      105.05       97.47     18.32 o
   4   8  15      530.27      437.35     26.52 o
   5   8  15      106.88       98.37     18.69 o
   6   8  15       72.30       80.57     18.12 o
   7   8  15        8.28        1.79     14.07 o
   8   8  15       24.32       36.81     18.14 o
   9   8  15        9.49       -8.10     18.55 o
  10   8  15        7.22       -1.29     22.53 o
  11   8  15       21.04       -8.21     20.34 o
  12   8  15        0.19       64.43     44.61 o
   1   9  15       36.41       19.99     16.11 o
   2   9  15        6.65       31.30     16.09 o
   3   9  15      517.11      488.93     27.38 o
   4   9  15       64.54       63.15     17.51 o
   5   9  15        0.44       30.25     16.48 o
   6   9  15      243.85      270.22     23.85 o
   7   9  15       38.41       34.16     18.01 o
   8   9  15       46.19       46.27     17.09 o
   9   9  15      235.79      312.85     43.13 o
  10   9  15       14.57        8.43     21.34 o
  11   9  15       22.47        5.27     21.18 o
   0  10  15       10.07      -10.63     18.89 o
   1  10  15       72.18       39.53     21.31 o
   2  10  15        5.60        0.70     14.82 o
   3  10  15      491.45      537.26     28.69 o
   4  10  15        3.44       16.50     18.86 o
   5  10  15       14.32       29.64     16.57 o
   6  10  15       42.47       44.75     18.21 o
   7  10  15      454.79      486.65     30.75 o
   8  10  15        1.06       17.33     16.56 o
   9  10  15      275.28      284.05     29.28 o
  10  10  15        3.25       28.19     22.04 o
   1  11  15      528.00      465.04     27.34 o
   2  11  15      209.56      205.03     21.22 o
   3  11  15      999.60      985.11     39.20 o
   4  11  15       32.83       32.82     18.23 o
   5  11  15      280.10      249.23     26.50 o
   6  11  15       21.55       12.70     17.54 o
   7  11  15      130.86      126.68     22.37 o
   8  11  15       77.86      113.73     23.04 o
   9  11  15        3.22        4.66     20.76 o
  10  11  15        2.03       -9.95     20.73 o
   0  12  15        6.65       35.26     23.06 o
   1  12  15       34.68       21.38     15.76 o
   2  12  15       19.20       20.42     15.91 o
   3  12  15        0.08      -11.56     20.50 o
   4  12  15       42.95       48.85     17.57 o
   5  12  15        4.28       -6.52     16.59 o
   6  12  15       59.70       77.93     20.72 o
   7  12  15      160.67      171.44     24.70 o
   8  12  15        0.75        1.17     20.12 o
   9  12  15       86.96      116.33     24.54 o
   1  13  15        2.54        2.03     15.75 o
   2  13  15       12.15       17.62     16.92 o
   3  13  15       11.57      -15.50     15.50 o
   4  13  15       41.12       52.87     19.05 o
   5  13  15       91.37       99.93     21.35 o
   6  13  15        1.13       39.02     20.28 o
   7  13  15      113.56      144.97     24.63 o
   8  13  15       22.67       59.35     23.03 o
   0  14  15       59.05       60.36     58.93 o
   1  14  15       57.46       83.21     19.36 o
   2  14  15        2.66        6.49     20.94 o
   3  14  15       21.66       16.37     17.67 o
   4  14  15       21.84       11.48     17.99 o
   5  14  15        0.90       -5.73     18.62 o
   6  14  15        6.44        2.46     20.90 o
   7  14  15      290.98      381.29     54.76 o
   1  15  15      381.65      457.19     30.57 o
   2  15  15        0.45       -6.41     17.64 o
   3  15  15        0.05      -10.60     18.29 o
   4  15  15       12.11       52.06     20.14 o
   5  15  15        0.03       -1.40     19.22 o
   0  16  15        6.56       -8.61     27.93 o
   1  16  15      121.94      123.92     22.60 o
   2  16  15        8.72       -1.49     18.61 o
   0   0  16       12.16       21.03     23.57 o
   1   0  16     1331.01     1330.35     53.13 o
   2   0  16     2285.41     2268.71     76.43 o
   3   0  16     2434.60     2446.33     86.44 o
   4   0  16       36.58       10.66     20.85 o
   5   0  16      265.26      247.84     29.12 o
   6   0  16     1226.20     1161.77     39.43 o
   7   0  16      444.79      491.78     38.74 o
   8   0  16       61.77        5.66     28.05 o
   9   0  16      243.71      219.51     27.73 o
  10   0  16       84.72       87.44     25.19 o
  11   0  16        7.17        4.22     23.89 o
  12   0  16       59.74       82.06     27.77 o
  13   0  16       91.00      118.67     37.83 o
   1   1  16      699.68      693.20     26.92 o
   2   1  16      153.60      177.17     16.11 o
   3   1  16       19.43       21.21     11.98 o
   4   1  16     1564.07     1541.63     61.59 o
   5   1  16      554.70      560.13     23.21 o
   6   1  16      615.14      556.23     19.19 o
   7   1  16       86.24       64.70     24.16 o
   8   1  16       19.22        1.75     15.42 o
   9   1  16        0.29      -14.00     14.00 o
  10   1  16       30.86       36.57     17.66 o
  11   1  16       17.20       21.32     16.51 o
  12   1  16       11.48        9.61     19.54 o
  13   1  16        5.78       22.41     21.16 o
   0   2  16       61.92       25.27     16.20 o
   1   2  16      225.96      256.62     17.76 o
   2   2  16     1547.84     1630.79     43.35 o
   3   2  16      367.61      441.13     22.88 o
   4   2  16       66.07       38.89     12.38 o
   5   2  16      123.60       85.28     13.56 o
   6   2  16     2763.62     2750.44     49.23 o
   7   2  16       20.09        5.72     17.98 o
   8   2  16       67.04       47.87     15.99 o
   9   2  16        0.33      -14.11     14.11 o
  10   2  16        0.20       -5.07     22.12 o
  11   2  16       13.97       -6.13     16.01 o
  12   2  16       58.33       59.49     20.25 o
  13   2  16       27.41        1.49     25.54 o
   1   3  16      110.84      148.93     15.05 o
   2   3  16     2360.15     2392.46     55.69 o
   3   3  16       13.71        4.82     10.69 o
   4   3  16       80.39       95.52     21.11 o
   5   3  16      307.48      305.40     22.39 o
   6   3  16      391.24      480.46     23.05 o
   7   3  16       12.58        8.78     12.17 o
   8   3  16      100.47       75.60     26.97 o
   9   3  16       79.14       84.11     18.19 o
  10   3  16       22.90       72.85     20.61 o
  11   3  16      154.11      142.74     28.70 o
  12   3  16      268.00      359.79     38.32 o
  13   3  16       33.65       25.60     26.46 o
   0   4  16      879.72      899.84     64.19 o
   1   4  16      193.38      238.76     21.22 o
   2   4  16        2.65       -8.02     10.24 o
   3   4  16     1358.40     1340.20     35.21 o
   4   4  16      156.25      129.48     23.45 o
   5   4  16     1528.97     1462.76     38.88 o
   6   4  16      104.28       94.65     15.34 o
   7   4  16      177.39      147.50     16.45 o
   8   4  16        9.62       18.92     14.90 o
   9   4  16       21.44       40.53     19.31 o
  10   4  16        1.11        8.62     39.37 o
  11   4  16       62.09       68.57     27.22 o
  12   4  16       28.13       55.13     27.18 o
  13   4  16      102.11      129.45     37.52 o
   1   5  16       53.18       31.22     10.97 o
   2   5  16      506.71      497.02     21.33 o
   3   5  16      285.47      269.56     17.41 o
   4   5  16        6.78       -6.29     11.48 o
   5   5  16     1592.02     1495.02     39.34 o
   6   5  16       50.94       49.05     14.14 o
   7   5  16      356.87      343.05     24.77 o
   8   5  16        9.93        9.94     16.52 o
   9   5  16      152.29      169.67     27.09 o
  10   5  16       40.15       24.11     23.56 o
  11   5  16       30.38       15.31     24.44 o
  12   5  16       19.94       34.55     39.04 o
   0   6  16      334.85      353.42     21.20 o
   1   6  16       64.91       47.54     10.20 o
   2   6  16       33.55       43.39     11.95 o
   3   6  16       40.35       22.16     11.90 o
   4   6  16       65.47       54.95     13.18 o
   5   6  16      239.12      219.61     19.23 o
   6   6  16       25.07       18.26     14.27 o
   7   6  16        8.28        3.81     16.55 o
   8   6  16       87.65       74.60     17.75 o
   9   6  16        4.97      -20.33     20.33 o
  10   6  16        2.78      -10.11     21.27 o
  11   6  16       42.24       37.60     26.03 o
  12   6  16        0.06      -12.15     24.86 o
   1   7  16      659.67      686.30     31.21 o
   2   7  16       31.38        9.55     11.03 o
   3   7  16      322.53      379.13     24.74 o
   4   7  16      589.21      667.58     35.31 o
   5   7  16       98.49      105.38     20.42 o
   6   7  16      302.51      322.66     27.36 o
   7   7  16       14.87        3.78     17.11 o
   8   7  16       29.75       40.86     17.40 o
   9   7  16        3.71       -3.86     20.21 o
  10   7  16       91.75       99.36     26.90 o
  11   7  16       53.39       31.89     24.66 o
  12   7  16        3.89       11.38     25.27 o
   0   8  16      680.85      617.06     41.92 o
   1   8  16      261.20      243.15     23.27 o
   2   8  16       42.06       21.07     15.93 o
   3   8  16      767.01      699.90     32.60 o
   4   8  16      201.40      150.53     20.15 o
   5   8  16       21.40       28.55     16.67 o
   6   8  16       44.30       73.73     18.45 o
   7   8  16      179.43      109.17     20.09 o
   8   8  16      290.12      225.60     28.06 o
   9   8  16      414.02      470.92     36.75 o
  10   8  16        7.13       -2.45     20.62 o
  11   8  16        4.41      -28.55     28.55 o
   1   9  16     2020.42     1943.83     54.04 o
   2   9  16       25.25       -7.88     14.83 o
   3   9  16      248.10      242.95     22.76 o
   4   9  16        3.95      -13.77     14.72 o
   5   9  16        0.07      -15.25     15.25 o
   6   9  16       26.56       41.43     17.97 o
   7   9  16       14.91        4.62     17.74 o
   8   9  16       51.16       48.88     19.49 o
   9   9  16        4.86       -3.80     18.81 o
  10   9  16      167.12      181.57     29.77 o
  11   9  16        6.06       -0.40     21.47 o
   0  10  16       98.14      135.00     27.89 o
   1  10  16       20.35       -2.65     15.45 o
   2  10  16      182.37      116.42     18.48 o
   3  10  16      280.14      265.64     26.22 o
   4  10  16       11.45       20.97     21.69 o
   5  10  16      211.10      164.25     22.06 o
   6  10  16       13.54       -2.89     17.05 o
   7  10  16       12.54        9.22     18.18 o
   8  10  16        8.62        2.48     18.51 o
   9  10  16       80.95       81.68     22.80 o
  10  10  16        0.56        7.75     20.35 o
   1  11  16        1.78        8.79     15.66 o
   2  11  16      204.47      219.41     22.56 o
   3  11  16        1.70       -2.20     16.26 o
   4  11  16       86.07       48.57     18.20 o
   5  11  16       27.58       37.80     18.54 o
   6  11  16      102.60       89.27     21.09 o
   7  11  16       11.07       -0.75     18.30 o
   8  11  16        3.46       17.78     19.56 o
   9  11  16       95.78       69.95     26.60 o
   0  12  16      423.78      538.30     75.68 o
   1  12  16       46.96       22.60     16.78 o
   2  12  16      107.96      146.48     21.09 o
   3  12  16      109.58       87.56     19.87 o
   4  12  16        4.83       -2.54     22.81 o
   5  12  16        0.13      -16.21     16.21 o
   6  12  16       14.72       20.01     24.31 o
   7  12  16      234.26      287.74     27.97 o
   8  12  16       41.70       45.10     21.53 o
   1  13  16      312.81      363.07     27.97 o
   2  13  16       86.73       81.34     19.74 o
   3  13  16       14.79       13.77     17.20 o
   4  13  16       36.24       49.17     19.71 o
   5  13  16      104.46      125.47     22.88 o
   6  13  16       74.47       70.65     22.26 o
   7  13  16       22.24       43.71     28.04 o
   0  14  16        0.16       16.92     25.51 o
   1  14  16        7.35      -15.01     17.82 o
   2  14  16        2.86        1.58     16.88 o
   3  14  16       33.42       30.50     18.68 o
   4  14  16        7.54       35.89     19.08 o
   5  14  16       20.97       10.97     20.12 o
   6  14  16        2.06       21.83     21.14 o
   1  15  16       97.21       89.79     26.72 o
   2  15  16       17.82       -3.47     18.76 o
   3  15  16        1.58      -17.33     17.33 o
   4  15  16       63.07       94.23     25.21 o
   1   1  17      485.38      468.71     23.00 o
   2   1  17      415.05      388.35     22.05 o
   3   1  17     1409.68     1346.59     40.68 o
   4   1  17     1747.19     1650.26     46.77 o
   5   1  17       23.45       41.66     12.35 o
   6   1  17      188.37      149.70     12.63 o
   7   1  17       49.82       85.30     18.31 o
   8   1  17      505.70      581.01     31.84 o
   9   1  17        2.65       -9.43     16.67 o
  10   1  17        0.48       -3.21     17.01 o
  11   1  17       16.19        1.39     18.56 o
  12   1  17      107.70       96.50     23.15 o
  13   1  17        4.24       -4.72     36.36 o
   0   2  17       17.28        5.66     15.01 o
   1   2  17       30.33       37.26     12.67 o
   2   2  17       24.85       32.99     13.57 o
   3   2  17       39.11       28.63     13.31 o
   4   2  17     2802.78     2838.01     57.70 o
   5   2  17       16.47       -1.25     12.40 o
   6   2  17     1964.46     1870.65     45.03 o
   7   2  17      228.31      284.47     27.74 o
   8   2  17        2.67       -8.80     16.09 o
   9   2  17       10.85       30.53     17.57 o
  10   2  17      229.56      268.20     24.33 o
  11   2  17        4.44       18.96     21.23 o
  12   2  17      154.10      189.89     34.23 o
  13   2  17       32.30       21.85     29.07 o
   1   3  17      205.07      234.77     18.28 o
   2   3  17      201.80      247.26     18.81 o
   3   3  17      119.75      153.95     14.86 o
   4   3  17       30.67       16.34     12.27 o
   5   3  17      180.75      159.87     16.65 o
   6   3  17       74.03       89.13     14.76 o
   7   3  17      445.75      382.39     21.07 o
   8   3  17      239.02      228.57     22.85 o
   9   3  17       32.81       20.02     16.67 o
  10   3  17       51.84       47.41     19.89 o
  11   3  17        4.97       15.63     25.24 o
  12   3  17       50.44        6.72     26.12 o
   0   4  17     2310.39     2310.84     77.64 o
   1   4  17        6.19      -11.34     11.34 o
   2   4  17      507.05      430.07     21.51 o
   3   4  17      107.92       64.30     13.11 o
   4   4  17        1.38      -11.58     11.58 o
   5   4  17      150.16      140.03     16.02 o
   6   4  17      234.14      262.20     19.07 o
   7   4  17       13.71       -9.74     12.35 o
   8   4  17       13.22        0.48     16.29 o
   9   4  17        3.92        0.35     17.89 o
  10   4  17        0.13      -21.15     21.15 o
  11   4  17       21.87       43.07     24.83 o
  12   4  17       12.43       47.00     28.08 o
   1   5  17       33.71       32.09     11.62 o
   2   5  17      843.53      793.68     27.45 o
   3   5  17      384.60      350.99     22.41 o
   4   5  17        5.96       -1.97     14.12 o
   5   5  17      228.38      216.30     18.07 o
   6   5  17      467.33      501.12     24.12 o
   7   5  17       75.52       69.11     17.11 o
   8   5  17      188.34      276.00    109.47 o
   9   5  17       25.60       18.89     25.05 o
  10   5  17        8.48       15.42     22.10 o
  11   5  17        0.15       -7.24     24.17 o
  12   5  17      116.09       59.72     29.32 o
   0   6  17      991.91      931.71     38.49 o
   1   6  17       59.68       52.95     12.26 o
   2   6  17       34.18       38.23     12.51 o
   3   6  17       35.41       48.82     17.82 o
   4   6  17      237.14      194.99     17.02 o
   5   6  17      541.04      552.75     28.19 o
   6   6  17      204.26      205.60     23.72 o
   7   6  17      140.98      128.02     21.73 o
   8   6  17       23.30      -12.37     23.61 o
   9   6  17        6.62        8.39     21.90 o
  10   6  17      205.94      266.76     33.21 o
  11   6  17       17.21       17.21     25.98 o
  12   6  17      145.25      181.58     33.55 o
   1   7  17      114.32      116.52     15.30 o
   2   7  17      147.71      142.29     18.85 o
   3   7  17      614.71      625.42     34.01 o
   4   7  17      159.89      190.29     25.05 o
   5   7  17        9.96       10.45     19.16 o
   6   7  17      160.49      192.60     27.30 o
   7   7  17       67.87       88.80     21.04 o
   8   7  17      677.01      741.25     52.06 o
   9   7  17       15.15       -1.71     35.48 o
  10   7  17      183.44      220.74     30.91 o
  11   7  17        0.08       -2.92     23.67 o
   0   8  17      176.97      258.41     32.11 o
   1   8  17      246.21      295.92     35.37 o
   2   8  17        9.19       -3.48     15.52 o
   3   8  17       24.91       30.63     17.04 o
   4   8  17       60.98       62.29     17.73 o
   5   8  17      125.90      182.26     21.71 o
   6   8  17      199.21      225.04     23.00 o
   7   8  17       54.53       30.02     19.60 o
   8   8  17        0.52        3.42     19.75 o
   9   8  17        3.88       70.56     29.60 o
  10   8  17        1.70        0.44     23.10 o
  11   8  17        0.35      -21.61     21.61 o
   1   9  17       32.20       42.34     18.08 o
   2   9  17      197.64      243.77     22.57 o
   3   9  17      260.79      281.29     27.80 o
   4   9  17       36.53       13.97     16.69 o
   5   9  17       45.90       34.06     18.17 o
   6   9  17       73.66       71.10     19.23 o
   7   9  17        5.21        2.21     17.08 o
   8   9  17       45.53       34.29     19.88 o
   9   9  17       10.68      -21.89     22.26 o
  10   9  17       69.50       89.15     24.91 o
   0  10  17      862.88      887.92     52.35 o
   1  10  17       21.06        6.37     16.29 o
   2  10  17        0.28        0.92     16.04 o
   3  10  17      109.29      101.88     21.03 o
   4  10  17      517.67      527.68     31.30 o
   5  10  17        0.05       10.75     18.62 o
   6  10  17       99.38      124.74     21.70 o
   7  10  17        5.50       20.58     18.28 o
   8  10  17        2.65      -15.93     18.30 o
   9  10  17       28.51       31.36     25.13 o
  10  10  17       87.35       49.72     26.87 o
   1  11  17      248.33      283.12     24.72 o
   2  11  17      210.53      291.16     31.16 o
   3  11  17       94.00      113.60     20.61 o
   4  11  17        2.06      -15.61     15.61 o
   5  11  17      181.08      169.86     23.29 o
   6  11  17        0.48       10.47     18.59 o
   7  11  17        1.68        2.97     18.57 o
   8  11  17       80.92       82.21     22.69 o
   9  11  17        1.88      -35.41     39.06 o
   0  12  17      268.00      375.08     42.01 o
   1  12  17        0.13       10.12     16.53 o
   2  12  17       22.00       16.85     17.91 o
   3  12  17       30.12       29.43     17.82 o
   4  12  17       23.78       41.32     19.14 o
   5  12  17        2.35       -7.56     24.34 o
   6  12  17       17.55       45.98     20.07 o
   7  12  17       22.95       43.34     21.13 o
   8  12  17        7.50       17.99     22.29 o
   1  13  17        9.46       -9.51     16.77 o
   2  13  17       37.06       43.34     19.06 o
   3  13  17       22.85       17.97     18.38 o
   4  13  17       99.96      113.14     22.83 o
   5  13  17        5.52        1.02     19.33 o
   6  13  17        3.39        5.40     19.44 o
   7  13  17        9.57      -11.27     20.82 o
   0  14  17      104.28       98.25     68.06 o
   1  14  17        2.14       26.24     18.38 o
   2  14  17       72.10       58.78     20.31 o
   3  14  17        2.95      -19.48     19.48 o
   4  14  17       21.65       25.52     19.94 o
   5  14  17       46.65       23.59     21.71 o
   1  15  17       21.24       33.17     20.06 o
   2  15  17      164.19      210.64     26.54 o
   3  15  17        1.80       15.07     19.99 o
   0   0  18        0.40      -15.84     15.84 o
   1   0  18      503.11      537.59     36.15 o
   2   0  18        1.11       -9.11     16.62 o
   3   0  18      978.65      854.12     76.46 o
   4   0  18       76.55      101.09     23.84 o
   5   0  18     1175.80     1248.76     69.27 o
   6   0  18     1733.36     1683.07     51.41 o
   7   0  18      105.06      114.36     39.35 o
   8   0  18        0.42      -24.72     24.72 o
   9   0  18      502.48      590.71     48.48 o
  10   0  18      102.58       56.16     29.50 o
  11   0  18       80.24       82.36     34.61 o
  12   0  18        4.74      -19.10     39.35 o
   1   1  18     1296.64     1223.16     46.01 o
   2   1  18      102.54       89.18     15.86 o
   3   1  18       71.52       50.04     15.27 o
   4   1  18      936.49      883.14     34.16 o
   5   1  18      264.78      219.59     19.10 o
   6   1  18       82.82      111.04     12.67 o
   7   1  18      522.72      474.19     28.86 o
   8   1  18      277.10      230.26     26.08 o
   9   1  18       32.64        2.58     17.87 o
  10   1  18        0.03      -17.66     17.95 o
  11   1  18      248.63      300.71     30.56 o
  12   1  18        3.26        8.69     21.09 o
   0   2  18      914.51      909.98     58.33 o
   1   2  18      444.24      517.54     25.26 o
   2   2  18       10.17       -8.12     14.40 o
   3   2  18      187.72      149.98     27.73 o
   4   2  18     1344.65     1340.57     37.18 o
   5   2  18        4.20      -12.19     12.19 o
   6   2  18       17.91       17.64     12.72 o
   7   2  18      642.32      681.17     33.56 o
   8   2  18        6.33      -12.60     16.40 o
   9   2  18       32.47       27.71     19.80 o
  10   2  18        2.59       -3.18     18.65 o
  11   2  18        0.82        1.52     23.49 o
  12   2  18        2.85       18.04     27.40 o
   1   3  18      139.46      156.28     17.45 o
   2   3  18      550.23      573.10     27.31 o
   3   3  18     1683.15     1760.90     48.00 o
   4   3  18     1274.71     1185.66     35.06 o
   5   3  18      222.76      235.42     19.56 o
   6   3  18      322.17      325.54     20.21 o
   7   3  18      330.20      278.52     24.30 o
   8   3  18      286.07      318.23     26.75 o
   9   3  18        8.22       26.45     18.12 o
  10   3  18        0.17      -41.40     41.40 o
  11   3  18       74.52       77.64     26.59 o
  12   3  18       81.09       90.82     30.58 o
   0   4  18     1052.40     1072.24     50.71 o
   1   4  18      101.36      117.58     16.05 o
   2   4  18      278.55      287.61     18.64 o
   3   4  18      497.36      527.07     23.97 o
   4   4  18     1443.11     1444.74     39.11 o
   5   4  18       38.03       37.40     13.99 o
   6   4  18       33.86       32.97     14.01 o
   7   4  18      258.02      303.16     20.60 o
   8   4  18      102.54       82.18     22.85 o
   9   4  18        0.02      -23.70     23.70 o
  10   4  18       10.32       48.40     34.94 o
  11   4  18       20.49       43.48     26.98 o
  12   4  18       37.85       38.21     27.40 o
   1   5  18     1177.37     1171.28     35.30 o
   2   5  18      882.17      816.19     30.00 o
   3   5  18        7.65       16.61     12.17 o
   4   5  18        4.08      -11.51     12.14 o
   5   5  18     1459.16     1463.88     40.21 o
   6   5  18        9.84        2.88     14.30 o
   7   5  18        5.84       -8.16     16.41 o
   8   5  18      274.28      309.44     75.56 o
   9   5  18      222.93      208.49     36.45 o
  10   5  18       80.38       65.51     40.01 o
  11   5  18        0.05       -1.22     24.00 o
  12   5  18        1.88      -25.94     25.94 o
   0   6  18        1.10      -13.63     13.63 o
   1   6  18      149.53      165.00     15.82 o
   2   6  18       24.61       28.51     12.67 o
   3   6  18       68.98       82.53     14.62 o
   4   6  18      142.32      116.63     17.71 o
   5   6  18        9.06      -11.80     16.34 o
   6   6  18        3.12       18.46     16.86 o
   7   6  18      288.22      248.22     31.56 o
   8   6  18        1.85       13.10     24.02 o
   9   6  18       13.69      -31.13     31.13 o
  10   6  18        9.05      -10.89     27.84 o
  11   6  18       27.70       24.86     25.19 o
   1   7  18       10.36       29.22     16.03 o
   2   7  18        0.02       -8.09     14.63 o
   3   7  18     2012.67     1917.95     61.91 o
   4   7  18      122.70      114.78     21.48 o
   5   7  18       46.24       46.01     19.03 o
   6   7  18       22.73       17.54     17.95 o
   7   7  18        1.98      -11.12     17.97 o
   8   7  18       57.05       73.36     46.36 o
   9   7  18       23.57       -4.14     27.22 o
  10   7  18       41.88       49.51     31.46 o
  11   7  18        7.60       59.14     27.57 o
   0   8  18     1032.25      831.39     51.18 o
   1   8  18     1122.02     1113.22     41.01 o
   2   8  18      322.21      321.44     25.01 o
   3   8  18     1546.93     1557.39     49.68 o
   4   8  18      278.27      315.14     25.45 o
   5   8  18       21.49       -1.12     16.38 o
   6   8  18      104.68       77.46     21.87 o
   7   8  18       23.85        6.38     19.74 o
   8   8  18        0.07       -1.63     26.01 o
   9   8  18        3.33       -4.31     26.40 o
  10   8  18       71.72       71.31     63.65 o
   1   9  18        5.22      -13.99     16.17 o
   2   9  18       15.43       14.92     16.65 o
   3   9  18       32.08       47.36     19.25 o
   4   9  18      257.14      281.45     24.76 o
   5   9  18       13.13       24.02     17.51 o
   6   9  18      163.51      158.13     22.76 o
   7   9  18       45.09       58.61     19.88 o
   8   9  18      378.16      396.59     40.56 o
   9   9  18       35.09       59.72     27.05 o
  10   9  18        0.01       19.31     25.83 o
   0  10  18       51.56       75.12     27.96 o
   1  10  18      395.93      359.56     44.01 o
   2  10  18       97.24       91.56     20.08 o
   3  10  18       10.42       -4.51     17.11 o
   4  10  18        0.13      -16.70     16.70 o
   5  10  18      213.32      228.16     25.34 o
   6  10  18       65.34       59.98     19.72 o
   7  10  18       17.09       10.89     18.84 o
   8  10  18        0.21      -19.99     20.74 o
   9  10  18       43.37       53.74     26.12 o
   1  11  18       30.30       34.02     17.92 o
   2  11  18        7.68       11.81     17.19 o
   3  11  18       75.72       36.21     21.71 o
   4  11  18        5.71       -7.39     15.91 o
   5  11  18       20.08       21.05     18.61 o
   6  11  18        2.07       18.69     19.90 o
   7  11  18       24.87       29.28     20.70 o
   8  11  18       21.67       -9.78     24.14 o
   0  12  18      164.23      125.55     30.35 o
   1  12  18       47.85       44.04     18.58 o
   2  12  18       12.28        8.99     18.24 o
   3  12  18      193.75      185.34     24.13 o
   4  12  18       19.21      -16.96     16.96 o
   5  12  18       26.55       53.93     20.82 o
   6  12  18       91.42       93.48     34.25 o
   7  12  18       95.64      141.96     25.64 o
   1  13  18      148.32      137.44     23.14 o
   2  13  18       30.53       32.01     19.95 o
   3  13  18       41.44       34.08     19.79 o
   4  13  18       30.27        5.76     19.43 o
   5  13  18       17.02       12.10     23.87 o
   6  13  18       16.95       -3.24     20.06 o
   0  14  18       69.11       93.30     30.69 o
   1  14  18       14.98       -1.09     19.42 o
   2  14  18       30.52       29.05     20.02 o
   3  14  18       55.34       73.44     22.79 o
   4  14  18       45.36       41.85     22.14 o
   5  14  18        1.75        7.01     39.41 o
   1  15  18        3.67        3.42     19.39 o
   2  15  18        3.37       -3.46     24.61 o
   1   1  19      612.62      594.81     27.51 o
   2   1  19      351.20      276.15     21.41 o
   3   1  19        1.40       -6.77     13.63 o
   4   1  19      442.52      405.08     25.15 o
   5   1  19        2.85       -0.92     12.63 o
   6   1  19      400.85      363.97     21.12 o
   7   1  19      511.79      523.33     30.49 o
   8   1  19       88.49      116.75     21.16 o
   9   1  19       20.27       24.07     19.07 o
  10   1  19       11.40      -18.53     18.53 o
  11   1  19       66.25       43.82     24.83 o
  12   1  19        6.98        9.53     32.21 o
   0   2  19       33.12      -17.45     17.45 o
   1   2  19      140.74      142.95     17.78 o
   2   2  19      227.31      205.34     20.08 o
   3   2  19     1353.73     1374.06     43.52 o
   4   2  19       23.59        6.86     12.73 o
   5   2  19        0.43        1.61     12.33 o
   6   2  19      241.05      201.92     18.59 o
   7   2  19      767.88      775.53     36.24 o
   8   2  19       20.42       19.75     20.33 o
   9   2  19      308.46      342.81     28.84 o
  10   2  19       51.63       30.64     25.89 o
  11   2  19        3.52        9.72     31.23 o
  12   2  19       16.77       19.46     32.89 o
   1   3  19      806.32      780.04     32.33 o
   2   3  19        0.04      -13.31     13.81 o
   3   3  19      488.35      466.68     23.97 o
   4   3  19      452.91      473.02     27.35 o
   5   3  19      255.52      243.71     34.15 o
   6   3  19        1.63       17.05     13.88 o
   7   3  19       82.45       84.77     24.43 o
   8   3  19       56.88       39.81     17.95 o
   9   3  19       68.82       79.09     30.15 o
  10   3  19       14.54       -3.08     28.23 o
  11   3  19      229.57      246.00     43.38 o
  12   3  19        0.07       10.80     32.52 o
   0   4  19      214.76      181.65     26.42 o
   1   4  19      298.26      238.39     20.23 o
   2   4  19      123.17      143.31     16.57 o
   3   4  19      699.35      647.33     27.02 o
   4   4  19      689.40      662.47     37.23 o
   5   4  19      308.21      313.16     20.84 o
   6   4  19       26.81       41.61     14.91 o
   7   4  19       56.18       67.57     25.65 o
   8   4  19       46.78       64.79     28.19 o
   9   4  19      130.97      149.53     44.37 o
  10   4  19        0.27        4.12     29.19 o
  11   4  19        4.83       15.03     31.60 o
  12   4  19        5.23       16.56     45.70 o
   1   5  19      369.76      389.42     26.56 o
   2   5  19       88.90       72.74     17.50 o
   3   5  19       83.53       56.44     14.18 o
   4   5  19      268.51      261.87     19.39 o
   5   5  19      141.82      158.68     17.61 o
   6   5  19        3.81        1.53     20.59 o
   7   5  19       16.17       36.33     26.92 o
   8   5  19      206.04      137.56     32.50 o
   9   5  19       68.26       17.92     28.79 o
  10   5  19        1.66      -15.79     28.40 o
  11   5  19      158.92      240.68     41.49 o
   0   6  19       45.14       24.39     17.32 o
   1   6  19      467.01      512.61     23.87 o
   2   6  19      120.69      139.89     21.10 o
   3   6  19      506.74      412.77     37.14 o
   4   6  19       50.61       65.28     19.16 o
   5   6  19        2.37       27.30     17.93 o
   6   6  19        6.14       14.73     17.81 o
   7   6  19      393.37      390.12     31.42 o
   8   6  19       55.41       67.15     29.66 o
   9   6  19        1.54       14.70     28.35 o
  10   6  19        2.29       31.57     34.03 o
  11   6  19       41.42       95.30     36.78 o
   1   7  19      102.38       95.55     18.76 o
   2   7  19       56.48       33.60     21.51 o
   3   7  19      309.87      346.51     28.87 o
   4   7  19       70.83      102.52     21.67 o
   5   7  19      207.09      155.05     28.91 o
   6   7  19       30.04       50.84     19.86 o
   7   7  19        7.35       11.08     19.28 o
   8   7  19       32.49       47.12     83.41 o
   9   7  19       23.10       44.06     29.82 o
  10   7  19        8.91       20.44     30.99 o
  11   7  19      218.25      227.64     57.18 o
   0   8  19      106.46       94.90     28.17 o
   1   8  19       67.72       68.74     18.55 o
   2   8  19      251.71      268.75     26.54 o
   3   8  19      155.24      126.44     20.52 o
   4   8  19       49.79       71.50     19.07 o
   5   8  19        2.05       -0.07     17.78 o
   6   8  19       15.54        3.75     17.58 o
   7   8  19       12.27       36.11     21.47 o
   8   8  19      149.90      146.78     33.42 o
   9   8  19       16.98       59.88     30.70 o
  10   8  19       10.83       12.85     44.37 o
   1   9  19        1.72       -6.23     19.35 o
   2   9  19      860.88      867.40     51.18 o
   3   9  19        0.68       -5.16     19.73 o
   4   9  19      172.67      148.43     21.85 o
   5   9  19      412.87      451.47     30.30 o
   6   9  19      110.04      134.70     22.07 o
   7   9  19        5.12       30.21     20.23 o
   8   9  19       31.47       44.32     24.87 o
   9   9  19       27.27       39.42     25.19 o
   0  10  19      325.23      325.54     44.97 o
   1  10  19      131.75      139.15     22.14 o
   2  10  19       73.63       52.20     18.89 o
   3  10  19      393.24      397.35     29.28 o
   4  10  19       11.05        9.05     17.97 o
   5  10  19       69.96      101.51     23.40 o
   6  10  19        0.26      -19.73     19.73 o
   7  10  19       55.91       49.50     20.45 o
   8  10  19        7.47       -8.99     23.21 o
   9  10  19       26.11       53.38     27.08 o
   1  11  19      227.54      219.07     24.34 o
   2  11  19        0.07      -12.20     17.79 o
   3  11  19        2.96      -14.63     17.35 o
   4  11  19        3.98       31.60     18.94 o
   5  11  19       25.91       37.56     20.40 o
   6  11  19       45.25       42.92     20.60 o
   7  11  19      127.01      148.21     25.87 o
   8  11  19        8.20       -6.54     24.88 o
   0  12  19       89.35      126.06     32.21 o
   1  12  19       23.35       11.63     18.30 o
   2  12  19        0.01      -14.13     17.77 o
   3  12  19       63.02       40.31     19.88 o
   4  12  19       11.50       63.39     20.85 o
   5  12  19       13.91       18.77     19.97 o
   6  12  19       40.70       68.53     22.41 o
   7  12  19       39.36       29.63     22.54 o
   1  13  19       26.84       28.11     19.13 o
   2  13  19       96.13      116.00     30.38 o
   3  13  19       68.03      102.45     22.42 o
   4  13  19       53.54       31.13     21.35 o
   5  13  19       46.62       58.77     22.42 o
   0  14  19        7.92       -9.38     27.10 o
   1  14  19       35.90       39.98     22.20 o
   2  14  19        7.23      -19.28     19.28 o
   3  14  19      141.77      154.27     25.77 o
   0   0  20      236.37      222.68     41.22 o
   1   0  20      120.12      110.33     36.57 o
   2   0  20      717.62      786.78     47.74 o
   3   0  20      545.81      499.90     39.57 o
   4   0  20       26.92       15.29     20.43 o
   5   0  20       26.76       15.19     21.92 o
   6   0  20     1204.97     1274.92     92.30 o
   7   0  20       14.56      -22.17     22.17 o
   8   0  20       35.59       36.33     26.80 o
   9   0  20       53.56       70.39     29.66 o
  10   0  20      164.23      124.85     42.86 o
  11   0  20       73.04      108.63     35.99 o
  12   0  20       16.21       65.76     48.72 o
   1   1  20      188.04      190.70     19.50 o
   2   1  20      101.14      126.91     17.88 o
   3   1  20       56.56       44.71     16.36 o
   4   1  20     1954.40     2130.87     57.57 o
   5   1  20       21.59        3.51     13.45 o
   6   1  20       33.40       60.26     18.43 o
   7   1  20        0.01        9.01     17.34 o
   8   1  20      281.40      274.63     34.73 o
   9   1  20       33.38       14.14     19.90 o
  10   1  20        1.92      -11.68     18.63 o
  11   1  20        2.10       43.82     27.65 o
  12   1  20        0.52      -28.91     35.72 o
   0   2  20      220.45      254.00     29.74 o
   1   2  20      584.94      553.56     30.03 o
   2   2  20      187.38      157.93     18.77 o
   3   2  20      555.99      491.04     34.88 o
   4   2  20       39.23        8.92     13.62 o
   5   2  20       88.59       69.04     15.03 o
   6   2  20        7.71      -12.67     12.67 o
   7   2  20       32.72       49.14     18.69 o
   8   2  20       13.36       34.30     17.94 o
   9   2  20       40.30       20.81     26.44 o
  10   2  20       46.16       31.15     24.43 o
  11   2  20        1.12      -29.09     29.09 o
  12   2  20        0.04       20.79     44.61 o
   1   3  20      737.48      697.05     31.36 o
   2   3  20       21.58       26.86     19.28 o
   3   3  20      378.94      332.59     21.38 o
   4   3  20        7.54        2.96     13.24 o
   5   3  20        1.70       -2.19     13.25 o
   6   3  20        0.17       -2.46     13.75 o
   7   3  20      114.28       79.29     20.20 o
   8   3  20        9.86      -19.48     27.01 o
   9   3  20       28.43       51.22     29.39 o
  10   3  20       48.50       48.54     31.26 o
  11   3  20        0.81       12.52     32.64 o
   0   4  20     3069.40     3283.68    105.50 o
   1   4  20       13.07       25.84     14.80 o
   2   4  20        5.70        2.65     13.53 o
   3   4  20       32.02       27.36     16.93 o
   4   4  20      883.12      896.71     32.90 o
   5   4  20       39.82       38.82     14.62 o
   6   4  20      123.87      110.22     16.83 o
   7   4  20      294.62      271.78     46.91 o
   8   4  20      123.14      109.86     31.49 o
   9   4  20       54.24       88.73     33.11 o
  10   4  20       51.73       34.82     32.04 o
  11   4  20       25.30       -0.63     30.48 o
   1   5  20       38.67       30.04     13.49 o
   2   5  20      627.39      649.68     28.86 o
   3   5  20       74.90       81.43     15.85 o
   4   5  20       24.21       42.53     14.82 o
   5   5  20        6.93        4.75     19.04 o
   6   5  20       16.63       19.95     25.79 o
   7   5  20       93.64       61.20     52.28 o
   8   5  20      409.88      416.09     44.22 o
   9   5  20        0.06      -18.73     28.25 o
  10   5  20       94.34      132.90     36.34 o
  11   5  20       56.40       28.70     35.07 o
   0   6  20       58.24       36.83     23.06 o
   1   6  20        8.95      -14.71     16.49 o
   2   6  20       33.85       31.48     19.20 o
   3   6  20        9.10       12.69     17.96 o
   4   6  20       94.26       95.79     21.38 o
   5   6  20        0.15       -2.94     17.28 o
   6   6  20       86.27       85.96     22.03 o
   7   6  20        1.68      -22.79     22.79 o
   8   6  20        3.74       -4.30     26.08 o
   9   6  20       13.96       34.35     34.94 o
  10   6  20       34.51       71.32     33.62 o
  11   6  20        3.86      -23.94     41.95 o
   1   7  20        0.07        0.20     15.26 o
   2   7  20      463.23      463.38     38.58 o
   3   7  20        0.29       30.56     21.43 o
   4   7  20       22.27       37.32     19.65 o
   5   7  20      107.86      103.95     23.11 o
   6   7  20       11.64       -1.11     18.66 o
   7   7  20       97.77      100.29     93.15 o
   8   7  20        3.74      -19.32     26.18 o
   9   7  20        1.49        7.25     28.44 o
  10   7  20       12.97        7.63     67.70 o
   0   8  20        5.13       -2.72     23.53 o
   1   8  20      216.03      205.05     22.74 o
   2   8  20       11.42       34.33     18.20 o
   3   8  20       72.40       79.32     19.63 o
   4   8  20      258.21      269.07     25.62 o
   5   8  20       31.59       23.47     17.83 o
   6   8  20      104.64      159.58     25.67 o
   7   8  20       30.83       45.06     22.41 o
   8   8  20       17.28       14.70     43.58 o
   9   8  20        8.50      -24.32     52.04 o
  10   8  20       20.37       71.01     42.37 o
   1   9  20       57.29       48.23     21.78 o
   2   9  20       24.35       28.76     18.17 o
   3   9  20        2.98       -7.27     16.54 o
   4   9  20      493.45      521.05     39.19 o
   5   9  20        0.18        0.79     17.64 o
   6   9  20       16.02       29.47     25.57 o
   7   9  20        4.09      -13.66     19.23 o
   8   9  20      175.39      221.16     45.89 o
   9   9  20       49.08       71.09     28.15 o
   0  10  20       48.57       59.48     28.10 o
   1  10  20       30.71       28.03     18.78 o
   2  10  20      115.53       90.86     21.06 o
   3  10  20      122.59      108.38     22.36 o
   4  10  20       34.20       25.06     19.11 o
   5  10  20      179.79      158.26     23.80 o
   6  10  20       24.98       21.37     19.55 o
   7  10  20       39.10       68.49     22.23 o
   8  10  20       27.49       50.18     25.79 o
   1  11  20      190.26      255.43     25.76 o
   2  11  20      183.75      166.81     23.36 o
   3  11  20       25.26       22.03     18.91 o
   4  11  20       41.33       49.88     20.41 o
   5  11  20       46.85       50.34     20.35 o
   6  11  20        2.54       26.90     20.45 o
   7  11  20        1.68       15.13     21.15 o
   0  12  20      110.07      154.96     33.21 o
   1  12  20        2.09      -23.82     23.82 o
   2  12  20       13.56       14.34     18.83 o
   3  12  20       88.53       90.70     22.59 o
   4  12  20        6.78       28.36     20.62 o
   5  12  20       31.66       31.53     20.66 o
   6  12  20      289.44      321.98     30.72 o
   1  13  20        7.59        6.30     19.24 o
   2  13  20       60.56       80.11     22.59 o
   3  13  20        0.01       56.07     21.76 o
   4  13  20       90.28      108.77     23.89 o
   5  13  20       67.72       58.00     28.60 o
   0  14  20       92.62       98.33     37.66 o
   1  14  20        0.69       -1.34     21.00 o
   2  14  20       26.24        9.45     21.29 o
   1   1  21        3.16        7.45     24.42 o
   2   1  21      248.09      291.17     23.81 o
   3   1  21       59.26       29.55     16.66 o
   4   1  21       15.96       27.31     17.29 o
   5   1  21       10.48      -14.34     14.34 o
   6   1  21      159.03      197.64     26.70 o
   7   1  21       52.17      104.38     22.44 o
   8   1  21       86.57      115.79     33.23 o
   9   1  21       71.57       73.94     21.20 o
  10   1  21      175.34      222.90     32.39 o
  11   1  21       16.03       14.41     32.94 o
   0   2  21     2605.63     2487.67    105.72 o
   1   2  21       86.05      110.05     18.10 o
   2   2  21      106.95       68.54     26.33 o
   3   2  21      334.75      305.72     31.86 o
   4   2  21      252.74      288.98     20.69 o
   5   2  21      331.06      301.44     24.45 o
   6   2  21      191.18      226.91     31.97 o
   7   2  21      157.74      176.52     22.96 o
   8   2  21        5.07       -5.16     18.46 o
   9   2  21      149.55       78.51     25.42 o
  10   2  21       93.52       77.08     35.00 o
  11   2  21       30.71       30.66     31.77 o
   1   3  21      375.69      405.63     26.13 o
   2   3  21      288.65      318.84     23.93 o
   3   3  21       66.41       61.51     14.97 o
   4   3  21      470.72      453.07     24.21 o
   5   3  21      730.20      703.95     39.92 o
   6   3  21      156.96      119.50     21.45 o
   7   3  21        1.83       -2.56     15.95 o
   8   3  21      557.76      587.57     40.14 o
   9   3  21       67.86       59.83     31.67 o
  10   3  21       75.60       46.79     34.92 o
  11   3  21       36.10       47.57     33.75 o
   0   4  21      168.45      216.51     30.25 o
   1   4  21       10.89       20.88     16.16 o
   2   4  21      103.56       86.44     16.13 o
   3   4  21       17.85        8.27     14.23 o
   4   4  21       18.83       23.37     15.06 o
   5   4  21       66.98       54.07     15.73 o
   6   4  21      134.26      130.20     20.33 o
   7   4  21       49.73       40.96     27.42 o
   8   4  21       62.85      -14.93     27.13 o
   9   4  21       17.54       70.13     30.40 o
  10   4  21       23.22       83.45     33.53 o
  11   4  21        3.17      -37.96     77.37 o
   1   5  21       24.74       13.35     13.58 o
   2   5  21       83.99       83.26     18.98 o
   3   5  21      252.30      235.23     22.48 o
   4   5  21        0.39       -5.98     17.90 o
   5   5  21      123.30       80.80     21.88 o
   6   5  21      205.19      246.48     27.68 o
   7   5  21       33.01       35.32     53.31 o
   8   5  21      203.59      279.26     40.46 o
   9   5  21        1.03       13.31     29.59 o
  10   5  21        2.56        7.75     28.74 o
   0   6  21       98.14       87.61     26.84 o
   1   6  21      245.03      257.22     27.65 o
   2   6  21      126.55      157.16     24.07 o
   3   6  21      179.00      170.92     24.61 o
   4   6  21      319.44      324.59     29.40 o
   5   6  21       20.96       16.55     19.12 o
   6   6  21      302.88      346.39     44.49 o
   7   6  21       40.19       35.48     27.22 o
   8   6  21       85.63       52.34     30.58 o
   9   6  21        0.14      -27.31     27.31 o
  10   6  21      140.97       98.22     36.91 o
   1   7  21       95.89       62.82     19.26 o
   2   7  21      134.55      100.69     19.93 o
   3   7  21      180.82      153.91     24.79 o
   4   7  21       82.55       81.86     22.12 o
   5   7  21        8.36        0.84     18.74 o
   6   7  21       28.49       30.01     21.26 o
   7   7  21       73.56       96.73     31.06 o
   8   7  21      180.04      191.83     37.86 o
   9   7  21        8.51      -15.77     38.75 o
  10   7  21       12.61       28.66     32.07 o
   0   8  21      128.33      119.85     29.38 o
   1   8  21        2.78       14.65     17.20 o
   2   8  21      243.81      232.65     24.57 o
   3   8  21       13.98        4.91     18.64 o
   4   8  21       11.43       -5.83     17.53 o
   5   8  21        7.21        2.06     17.81 o
   6   8  21       26.87       17.71     20.91 o
   7   8  21       28.78        2.71     26.63 o
   8   8  21       24.95       52.24     31.33 o
   9   8  21      107.55      121.61     36.92 o
   1   9  21      154.14      158.23     23.05 o
   2   9  21      181.02      194.13     24.02 o
   3   9  21       49.91       45.70     20.59 o
   4   9  21       18.83       -7.76     19.72 o
   5   9  21       79.85       72.94     21.09 o
   6   9  21       41.11       14.93     19.63 o
   7   9  21       17.08        6.26     28.61 o
   8   9  21       21.27        5.89     33.30 o
   0  10  21       11.70      -24.99     24.99 o
   1  10  21        8.14        4.18     19.33 o
   2  10  21       53.36       51.34     20.30 o
   3  10  21       34.87       -2.50     18.50 o
   4  10  21      158.25      185.14     24.96 o
   5  10  21       22.01       12.07     19.80 o
   6  10  21      116.92      105.18     24.17 o
   7  10  21        6.25      -30.72     31.68 o
   8  10  21       83.72      101.87     30.14 o
   1  11  21      357.79      359.36     30.12 o
   2  11  21      232.49      227.84     26.03 o
   3  11  21        2.85      -15.68     18.52 o
   4  11  21      183.51      177.60     25.45 o
   5  11  21       12.51       19.62     21.07 o
   6  11  21        1.03       -2.12     21.15 o
   7  11  21       55.25       24.53     30.98 o
   0  12  21        0.73      -40.80     40.80 o
   1  12  21       29.69       16.90     19.79 o
   2  12  21       26.31       11.61     18.99 o
   3  12  21        0.21        1.50     19.81 o
   4  12  21       10.26       -1.92     19.83 o
   5  12  21       19.15        8.45     21.84 o
   1  13  21        0.22       -2.83     20.08 o
   2  13  21       36.58       15.99     21.99 o
   3  13  21        0.27      -18.26     19.64 o
   0   0  22     1457.16     1439.44     94.90 o
   1   0  22        2.37      -17.33     20.92 o
   2   0  22     1113.28     1135.54     57.87 o
   3   0  22      458.39      461.64     40.04 o
   4   0  22        0.54        0.54     30.28 o
   5   0  22      105.85      110.20     28.99 o
   6   0  22        0.46       10.31     23.25 o
   7   0  22      220.77      239.54     43.40 o
   8   0  22       15.09       -1.63     52.22 o
   9   0  22      501.50      639.58     53.99 o
  10   0  22       21.11       37.01     32.85 o
  11   0  22       12.33       44.73     45.45 o
   1   1  22     2322.29     2417.36     63.43 o
   2   1  22      344.77      298.29     40.44 o
   3   1  22        0.09      -15.99     15.99 o
   4   1  22       13.53       -7.48     14.79 o
   5   1  22       55.95       29.94     15.48 o
   6   1  22       79.74       92.39     21.18 o
   7   1  22       28.60       15.03     18.81 o
   8   1  22       89.49       82.83     23.31 o
   9   1  22       35.60       46.58     21.64 o
  10   1  22       48.14       48.63     27.42 o
  11   1  22       24.34       48.83     33.17 o
   0   2  22      240.15      348.30     35.30 o
   1   2  22      374.97      357.60     25.70 o
   2   2  22      214.63      190.19     21.49 o
   3   2  22       19.26        4.57     15.02 o
   4   2  22       19.21        9.20     14.44 o
   5   2  22       14.38       -8.23     14.41 o
   6   2  22        1.42       16.99     24.60 o
   7   2  22       11.32       33.98     19.62 o
   8   2  22       19.63       18.16     23.35 o
   9   2  22        2.44        4.64     23.30 o
  10   2  22        0.06       26.48     47.93 o
  11   2  22        1.12       24.49     33.26 o
   1   3  22      107.98      137.13     19.51 o
   2   3  22      117.53      102.52     19.67 o
   3   3  22       79.58       65.51     16.45 o
   4   3  22      687.28      657.61     28.57 o
   5   3  22      150.78      154.83     19.10 o
   6   3  22      125.00       99.35     21.15 o
   7   3  22       48.11       37.92     21.74 o
   8   3  22      160.90      176.38     37.31 o
   9   3  22      108.43      154.90     36.23 o
  10   3  22       40.13        5.11     31.90 o
   0   4  22      269.67      269.54     49.63 o
   1   4  22      188.86      184.70     31.25 o
   2   4  22       31.94        5.59     15.06 o
   3   4  22     1723.82     1857.54     48.66 o
   4   4  22       52.29       35.94     15.24 o
   5   4  22      426.39      456.19     39.68 o
   6   4  22       16.07       10.73     24.28 o
   7   4  22      361.89      399.96     64.68 o
   8   4  22       52.17       95.15     33.87 o
   9   4  22       68.49        1.82     50.17 o
  10   4  22        0.24        2.51     43.16 o
   1   5  22       62.41       61.55     20.98 o
   2   5  22       39.97       30.62     30.36 o
   3   5  22       79.72       82.06     32.18 o
   4   5  22       22.35        6.77     20.54 o
   5   5  22      218.67      196.98     26.75 o
   6   5  22       28.87       33.86     38.50 o
   7   5  22        0.04       -6.54     23.88 o
   8   5  22        3.43      -18.08     54.64 o
   9   5  22        5.71       45.02     32.22 o
  10   5  22       41.64       43.49     33.72 o
   0   6  22       41.00       42.08     26.53 o
   1   6  22       30.92        9.02     19.73 o
   2   6  22        6.90       -6.60     18.43 o
   3   6  22      215.89      208.40     25.56 o
   4   6  22        0.14       11.86     24.62 o
   5   6  22       22.60       11.72     19.97 o
   6   6  22        0.32       35.20     21.08 o
   7   6  22       15.66       -3.49     25.82 o
   8   6  22        0.30       50.06     29.10 o
   9   6  22        6.72       27.17     30.87 o
  10   6  22        7.74        0.36     43.64 o
   1   7  22      111.49      101.24     20.98 o
   2   7  22      165.35      161.88     34.10 o
   3   7  22       82.81       76.23     22.90 o
   4   7  22       62.00       53.62     22.17 o
   5   7  22       94.98       93.51     24.12 o
   6   7  22        2.59       10.00     37.19 o
   7   7  22      120.26      144.82     35.00 o
   8   7  22       26.61       34.52     66.19 o
   9   7  22       17.20        5.07     30.42 o
   0   8  22      161.15      201.57     78.46 o
   1   8  22      421.91      490.13     31.45 o
   2   8  22       47.58       17.65     18.33 o
   3   8  22      133.30       92.30     21.46 o
   4   8  22       13.54       19.85     19.14 o
   5   8  22        4.72       26.86     26.07 o
   6   8  22      228.00      205.86     28.78 o
   7   8  22       11.60        3.27     39.65 o
   8   8  22        9.00       35.44     31.24 o
   1   9  22      746.05      708.79     38.44 o
   2   9  22        9.14       -1.96     18.53 o
   3   9  22       45.02       20.81     18.29 o
   4   9  22       25.50        1.42     18.14 o
   5   9  22       75.87       84.18     25.79 o
   6   9  22       25.58       57.59     21.63 o
   7   9  22        6.40       39.39     25.59 o
   8   9  22        0.51       -4.95     24.19 o
   0  10  22      279.43      271.68     38.78 o
   1  10  22       70.24       40.25     21.06 o
   2  10  22       49.07       36.62     19.45 o
   3  10  22        1.02      -12.81     17.88 o
   4  10  22       70.34       49.93     20.23 o
   5  10  22        3.65        7.59     19.53 o
   6  10  22        3.20       14.48     20.00 o
   7  10  22       65.26       43.62     25.86 o
   1  11  22       42.33       10.66     19.98 o
   2  11  22       27.14       27.76     20.19 o
   3  11  22        4.45      -11.25     19.18 o
   4  11  22        0.14       -9.97     18.88 o
   5  11  22      105.22      114.85     24.82 o
   6  11  22       10.70      -14.22     20.02 o
   0  12  22        5.86       33.15     29.02 o
   1  12  22        6.98       21.28     20.94 o
   2  12  22        8.40      -17.56     19.67 o
   3  12  22      136.83      178.69     27.19 o
   4  12  22       16.34      -18.85     18.85 o
   1  13  22       75.39       38.83     26.53 o
   2  13  22       29.10       18.40     22.86 o
   1   1  23      233.51      273.80     24.40 o
   2   1  23     1249.78     1304.73     46.53 o
   3   1  23      199.40      194.61     30.95 o
   4   1  23      197.50      256.97     25.30 o
   5   1  23      270.78      278.64     21.52 o
   6   1  23       10.26        3.22     18.27 o
   7   1  23       30.92       48.81     19.73 o
   8   1  23        0.50       -6.96     18.50 o
   9   1  23        4.08       -5.39     22.66 o
  10   1  23        9.99      -22.68     30.65 o
   0   2  23      285.23      328.67     36.23 o
   1   2  23       97.21      127.24     20.03 o
   2   2  23      472.52      516.21     30.12 o
   3   2  23       90.69      110.16     20.44 o
   4   2  23       39.92        6.62     15.29 o
   5   2  23       38.61        1.76     14.87 o
   6   2  23      106.98      131.66     21.86 o
   7   2  23      172.62      219.45     26.29 o
   8   2  23       99.49       95.08     26.47 o
   9   2  23      254.80      268.43     43.53 o
  10   2  23       94.14      148.02     40.51 o
   1   3  23      904.82      894.74     38.77 o
   2   3  23       10.85       24.60     17.05 o
   3   3  23        0.79       12.88     15.57 o
   4   3  23      102.08       75.15     22.01 o
   5   3  23       24.64       18.67     15.44 o
   6   3  23       46.58       41.90     22.79 o
   7   3  23       37.21       -7.11     24.87 o
   8   3  23       88.96      144.20     36.33 o
   9   3  23       19.02       60.83     32.20 o
  10   3  23        3.93       24.79     32.88 o
   0   4  23        0.12      -18.70     22.49 o
   1   4  23      182.69      191.53     31.00 o
   2   4  23      174.42      147.55     19.05 o
   3   4  23      383.21      411.14     28.18 o
   4   4  23        3.43       -0.59     19.28 o
   5   4  23       52.68       35.06     21.51 o
   6   4  23       29.46       19.60     26.60 o
   7   4  23       38.05       67.34     31.72 o
   8   4  23       11.89      -24.68     26.75 o
   9   4  23       21.51       12.33     31.79 o
  10   4  23        1.96       24.02     31.61 o
   1   5  23       36.57      -12.62     26.71 o
   2   5  23       21.26       22.55     34.23 o
   3   5  23        0.36      -17.36     17.36 o
   4   5  23      126.16      112.13     23.79 o
   5   5  23        1.53      -14.82     22.52 o
   6   5  23        1.67       -3.25     24.62 o
   7   5  23        5.28       14.93     28.21 o
   8   5  23       29.18       17.85     29.50 o
   9   5  23       27.98      111.29     45.09 o
   0   6  23      205.76      201.63     52.04 o
   1   6  23      131.88      126.75     24.84 o
   2   6  23      221.11      235.86     29.52 o
   3   6  23      229.40      211.84     37.34 o
   4   6  23      131.67      132.07     24.95 o
   5   6  23      140.48      129.45     24.97 o
   6   6  23      167.23      245.32    114.97 o
   7   6  23      117.55      109.63     33.20 o
   8   6  23        7.46       15.87     27.60 o
   9   6  23       64.96       68.06     41.22 o
   1   7  23       87.29       47.64     20.34 o
   2   7  23       49.69       36.85     19.21 o
   3   7  23       14.95      -15.10     21.71 o
   4   7  23       13.54       14.26     20.42 o
   5   7  23       85.92      100.48     25.37 o
   6   7  23       60.88      132.91     33.59 o
   7   7  23       11.10       37.47     71.63 o
   8   7  23      152.89      159.02     46.12 o
   0   8  23        2.03       -4.66     26.89 o
   1   8  23        2.13      -17.34     17.34 o
   2   8  23       33.30       42.26     20.13 o
   3   8  23        7.03        3.06     18.15 o
   4   8  23       50.35       49.10     20.58 o
   5   8  23       78.91       62.84     21.11 o
   6   8  23        8.53      -21.28     26.18 o
   7   8  23        2.17      -11.02     28.33 o
   8   8  23      116.15      200.25     43.64 o
   1   9  23      139.91      184.21     25.05 o
   2   9  23        0.83       -2.32     18.59 o
   3   9  23        3.28        5.32     18.31 o
   4   9  23       20.59       -6.14     18.60 o
   5   9  23       85.08      106.66     23.56 o
   6   9  23        0.07        0.78     24.48 o
   7   9  23       46.85       39.81     26.87 o
   0  10  23      347.57      363.84     43.43 o
   1  10  23       12.89       18.85     19.85 o
   2  10  23       10.10        5.72     19.44 o
   3  10  23       35.09       13.94     19.67 o
   4  10  23       46.44       51.50     26.14 o
   5  10  23       85.97      102.00     24.03 o
   6  10  23       22.78       32.88     22.26 o
   1  11  23        0.80       -4.42     26.01 o
   2  11  23       31.00       33.81     21.14 o
   3  11  23        3.09       -9.56     19.41 o
   4  11  23        0.90       43.36     21.42 o
   5  11  23      270.44      340.25     46.27 o
   0  12  23       26.19       -4.07     30.30 o
   1  12  23        3.44      -14.79     20.27 o
   2  12  23        0.94        1.70     20.67 o
   3  12  23        0.00      -16.43     21.18 o
   0   0  24        4.32       25.87     34.94 o
   1   0  24       25.74       12.60     23.44 o
   2   0  24      594.26      685.01    134.97 o
   3   0  24      480.08      513.20     43.86 o
   4   0  24       12.51        7.57     23.87 o
   5   0  24      108.36      126.12     32.14 o
   6   0  24      476.50      535.50     48.63 o
   7   0  24       68.31       77.50     60.26 o
   8   0  24       54.27       25.11     29.16 o
   9   0  24       11.23       11.20     30.83 o
  10   0  24       34.72       67.34     47.03 o
   1   1  24      532.94      460.29     30.33 o
   2   1  24      361.90      457.41     39.73 o
   3   1  24        9.46       -3.01     17.27 o
   4   1  24      118.80      120.62     22.28 o
   5   1  24        3.06       18.93     18.89 o
   6   1  24       91.97      115.40     25.06 o
   7   1  24        6.67        9.56     20.18 o
   8   1  24      123.55      104.84     28.29 o
   9   1  24       34.48       97.58     36.30 o
  10   1  24       11.88       91.51     36.91 o
   0   2  24      109.69       74.84     39.53 o
   1   2  24       48.44       46.70     22.28 o
   2   2  24       30.40       32.42     18.45 o
   3   2  24        5.35       -0.63     16.29 o
   4   2  24       58.55       59.04     21.31 o
   5   2  24        3.57      -16.38     16.38 o
   6   2  24        0.46       -3.31     17.91 o
   7   2  24        9.86        8.51     22.72 o
   8   2  24       25.09       20.60     31.80 o
   9   2  24       17.64       17.06     32.58 o
  10   2  24       35.48       84.02     48.36 o
   1   3  24      261.64      282.55     25.32 o
   2   3  24      686.47      806.23     39.98 o
   3   3  24        1.07       -1.51     17.23 o
   4   3  24       52.73       14.41     16.19 o
   5   3  24       16.65       -3.53     19.80 o
   6   3  24        0.74      -42.31     42.31 o
   7   3  24        0.00       -9.53     25.82 o
   8   3  24      132.97       94.65     45.21 o
   9   3  24       14.70       49.26     33.59 o
   0   4  24      126.33      117.51     41.47 o
   1   4  24       38.10       35.51     26.97 o
   2   4  24       49.85       10.09     24.06 o
   3   4  24        7.18        2.56     20.21 o
   4   4  24      209.97      213.85     28.06 o
   5   4  24        1.51      -19.09     19.09 o
   6   4  24      119.32      126.06     34.09 o
   7   4  24       40.75       50.06     29.14 o
   8   4  24       14.18       55.57     31.94 o
   9   4  24       53.30       60.43     34.60 o
   1   5  24       10.21       -3.18     19.90 o
   2   5  24      442.55      466.06     34.98 o
   3   5  24        8.45       22.05     21.09 o
   4   5  24       25.55       -8.24     19.77 o
   5   5  24        0.13      -23.70     23.70 o
   6   5  24       14.85       21.40     28.87 o
   7   5  24       22.61        4.74     27.81 o
   8   5  24        6.18       28.72     30.44 o
   9   5  24       26.69      -30.15     30.15 o
   0   6  24       20.76       50.99     28.72 o
   1   6  24        1.12       26.94     21.13 o
   2   6  24       15.16      -19.40     19.77 o
   3   6  24        1.84        0.80     29.47 o
   4   6  24       28.03       29.06     22.05 o
   5   6  24        0.37       20.17     26.96 o
   6   6  24       68.04       21.96     28.59 o
   7   6  24       33.55       39.17     41.71 o
   8   6  24        4.42       36.48     32.70 o
   1   7  24        0.66       -5.88     18.61 o
   2   7  24       18.21       42.38     20.45 o
   3   7  24        0.18      -19.22     19.22 o
   4   7  24       38.87       74.69     39.36 o
   5   7  24        6.80       -6.61     23.90 o
   6   7  24       56.31      128.98     34.92 o
   7   7  24        0.03        6.09     29.69 o
   8   7  24       43.72       50.34     33.63 o
   0   8  24      701.70      746.25    160.66 o
   1   8  24      112.98      101.40     22.40 o
   2   8  24      271.60      299.04     28.15 o
   3   8  24       73.05       36.54     20.59 o
   4   8  24       52.35       36.67     20.88 o
   5   8  24       55.20       84.28     23.77 o
   6   8  24      506.40      594.12     78.86 o
   7   8  24       36.47       88.45     35.26 o
   1   9  24       44.89       41.69     21.57 o
   2   9  24        9.42       11.98     19.61 o
   3   9  24       13.38       10.95     19.72 o
   4   9  24       11.41       -4.66     19.42 o
   5   9  24        0.30      -15.53     19.62 o
   6   9  24       65.43      138.12     30.87 o
   0  10  24      342.67      400.47     61.41 o
   1  10  24       37.59       12.18     20.14 o
   2  10  24        5.53       30.54     19.98 o
   3  10  24       15.81        0.00     19.83 o
   4  10  24       12.60       -3.10     20.39 o
   5  10  24        0.40       -2.46     20.29 o
   1  11  24       13.99       -6.89     19.95 o
   2  11  24        1.22       17.52     20.52 o
   3  11  24        8.99       -6.19     21.09 o
   4  11  24       18.97       12.61     21.03 o
   0  12  24       27.89       90.79     46.54 o
   1   1  25       57.96       75.15     20.45 o
   2   1  25       16.25       22.82     17.90 o
   3   1  25        5.76       -6.70     17.32 o
   4   1  25        2.52       -6.40     16.34 o
   5   1  25      348.30      396.36     40.33 o
   6   1  25       53.03       64.20     21.73 o
   7   1  25        3.24      -12.70     18.90 o
   8   1  25      104.69      154.54     31.01 o
   9   1  25       27.84       17.44     33.30 o
   0   2  25       77.75       62.52     29.35 o
   1   2  25      217.34      175.22     23.33 o
   2   2  25      162.79      161.18     23.10 o
   3   2  25      279.45      352.04     28.93 o
   4   2  25       13.94       12.89     16.02 o
   5   2  25       20.27      -17.14     17.14 o
   6   2  25       50.99       12.80     23.56 o
   7   2  25      132.17      140.19     43.04 o
   8   2  25        0.58      -27.02     27.02 o
   9   2  25       85.45       53.72     34.62 o
   1   3  25       42.14       57.64     19.09 o
   2   3  25      703.41      736.67     36.78 o
   3   3  25       73.98       68.69     20.85 o
   4   3  25        5.19      -15.34     19.93 o
   5   3  25      123.48      139.22     35.70 o
   6   3  25       12.04      -18.43     26.13 o
   7   3  25       11.03        9.44     30.47 o
   8   3  25       23.04       -7.66     29.21 o
   9   3  25       58.10       75.29     46.91 o
   0   4  25      273.97      321.08     53.80 o
   1   4  25       12.53      -23.04     23.50 o
   2   4  25       26.95       40.94     22.42 o
   3   4  25      112.17       82.63     29.76 o
   4   4  25       28.47       37.42     21.38 o
   5   4  25       32.37        6.78     45.82 o
   6   4  25        6.14      -15.37     27.68 o
   7   4  25        3.97        9.15     30.05 o
   8   4  25       17.16       42.87     31.60 o
   1   5  25      244.23      236.24     30.61 o
   2   5  25       76.14       26.84     22.58 o
   3   5  25       15.40       19.32     21.17 o
   4   5  25        6.58       29.87     23.10 o
   5   5  25       35.28       24.54     34.39 o
   6   5  25       68.92       46.47     31.94 o
   7   5  25       11.91       -5.50     30.22 o
   8   5  25       93.76       73.24     35.57 o
   0   6  25       73.68       55.50     41.83 o
   1   6  25      158.60      181.15     29.11 o
   2   6  25        0.28       -2.28     21.58 o
   3   6  25      314.96      323.88     32.57 o
   4   6  25        0.20      -20.58     20.58 o
   5   6  25       16.60        5.73     21.79 o
   6   6  25       20.74       62.78     33.04 o
   7   6  25        2.40       21.85     32.05 o
   8   6  25        7.69       26.41     49.26 o
   1   7  25      193.22      170.91     25.36 o
   2   7  25        0.74      -11.26     18.20 o
   3   7  25        7.76      -23.99     23.99 o
   4   7  25        3.00       13.51     22.21 o
   5   7  25       96.60      109.42     26.43 o
   6   7  25        9.63       21.89     38.56 o
   7   7  25      131.91      146.12     37.69 o
   0   8  25      131.36      169.52     36.20 o
   1   8  25       19.07       -3.33     19.47 o
   2   8  25       19.55       33.58     20.27 o
   3   8  25       16.49       20.28     27.13 o
   4   8  25        4.57      -17.39     17.39 o
   5   8  25       40.87       41.00     22.52 o
   6   8  25      154.91      180.15     33.77 o
   1   9  25        1.91       -2.73     22.58 o
   2   9  25        2.86       -0.69     19.92 o
   3   9  25       10.58       -6.62     23.49 o
   4   9  25        3.52        5.58     20.26 o
   5   9  25        0.61       14.70     21.44 o
   0  10  25       15.84      -27.22     27.22 o
   1  10  25       21.60       30.98     21.39 o
   2  10  25       16.06       14.12     20.69 o
   3  10  25       94.71       92.24     24.21 o
   4  10  25       15.91       -4.93     20.22 o
   1  11  25      120.17      105.15     25.52 o
   2  11  25       15.22        2.46     21.45 o
   0   0  26      277.21      294.00     54.64 o
   1   0  26      633.14      677.31     52.39 o
   2   0  26        3.04       19.55     26.87 o
   3   0  26      207.09      205.10     35.64 o
   4   0  26      147.09      152.83     34.86 o
   5   0  26        8.62      -14.37     27.97 o
   6   0  26       55.07       22.55     31.58 o
   7   0  26        3.56        5.56     30.69 o
   8   0  26       18.35        7.13     44.49 o
   1   1  26       38.50       51.09     22.11 o
   2   1  26        0.66       15.77     18.16 o
   3   1  26       47.21       34.12     20.14 o
   4   1  26        0.70       25.92     19.68 o
   5   1  26       72.70       43.67     20.98 o
   6   1  26        7.81       12.55     28.84 o
   7   1  26       24.84       18.80     25.13 o
   8   1  26        1.98       42.46     34.56 o
   0   2  26        6.84        2.43     26.75 o
   1   2  26      126.32      167.55     24.08 o
   2   2  26      139.57      128.92     23.00 o
   3   2  26      233.77      173.54     43.08 o
   4   2  26       10.96        8.47     17.27 o
   5   2  26       20.16        3.64     27.01 o
   6   2  26       21.00        3.96     36.03 o
   7   2  26        0.80       13.79     30.53 o
   8   2  26        5.52       65.27     33.68 o
   1   3  26      251.65      259.85     39.52 o
   2   3  26        0.00       20.92     29.18 o
   3   3  26      109.64       60.03     39.90 o
   4   3  26        3.52        6.12     27.46 o
   5   3  26      139.84      207.25     38.22 o
   6   3  26       14.29       41.22     54.64 o
   7   3  26       30.61       60.89     35.90 o
   8   3  26       24.79       64.35     35.47 o
   0   4  26      263.14      190.89     49.56 o
   1   4  26       53.40       45.98     29.57 o
   2   4  26       33.03       10.92     22.72 o
   3   4  26      342.60      396.20     41.87 o
   4   4  26        4.34        1.68     22.73 o
   5   4  26       15.58       70.23     46.06 o
   6   4  26       13.11       12.71     28.20 o
   7   4  26      133.51      225.83     42.13 o
   8   4  26       11.29       17.46     33.66 o
   1   5  26      303.39      348.91     39.81 o
   2   5  26        2.35       -6.78     22.07 o
   3   5  26        8.93       -4.73     43.37 o
   4   5  26        1.23        3.11     22.05 o
   5   5  26      365.63      404.61     46.14 o
   6   5  26       11.68      -27.47     27.66 o
   7   5  26       26.50        4.29     42.98 o
   0   6  26       59.41       30.40     42.55 o
   1   6  26        2.70      -24.85     24.85 o
   2   6  26        0.56      -13.87     20.41 o
   3   6  26       12.48       11.45     23.63 o
   4   6  26       24.28       26.99     24.26 o
   5   6  26       36.93       59.96     40.32 o
   6   6  26        1.28       82.72     34.50 o
   7   6  26        2.95      -18.73     30.61 o
   1   7  26       86.03       93.54     23.94 o
   2   7  26        1.54       -8.61     19.47 o
   3   7  26        0.47      -20.72     20.72 o
   4   7  26        0.62        0.49     23.39 o
   5   7  26       11.87       54.96     32.53 o
   6   7  26        9.57       -2.22     30.55 o
   0   8  26       92.07       26.99     31.44 o
   1   8  26       11.87       13.36     20.86 o
   2   8  26        1.73        4.50     20.30 o
   3   8  26       97.37       86.36     23.87 o
   4   8  26        0.60       11.42     24.36 o
   5   8  26        0.64      -28.12     28.12 o
   1   9  26      141.09      125.25     25.83 o
   2   9  26       59.23        5.06     19.88 o
   3   9  26        9.97        3.27     20.12 o
   4   9  26       56.11       59.18     24.57 o
   0  10  26       32.01       40.06     31.22 o
   1  10  26       56.57       57.23     27.95 o
   2  10  26        4.19       16.84     20.96 o
   1   1  27       36.32       22.32     20.38 o
   2   1  27       20.43       21.33     19.17 o
   3   1  27       64.55       95.79     23.20 o
   4   1  27        0.25      -18.75     18.75 o
   5   1  27        5.07        8.41     20.21 o
   6   1  27        7.58      -22.96     22.96 o
   7   1  27       50.34       65.89     35.73 o
   8   1  27      182.85      153.94     41.24 o
   0   2  27      130.83      200.17     58.57 o
   1   2  27        1.42        2.71     19.75 o
   2   2  27       45.99       41.64     20.75 o
   3   2  27       60.49       37.17     27.88 o
   4   2  27      223.87      287.89     72.53 o
   5   2  27       35.89       54.60     61.65 o
   6   2  27      143.61      171.45     65.10 o
   7   2  27        5.87        3.00     29.69 o
   1   3  27       65.23       63.73     32.10 o
   2   3  27      194.17      264.34     62.56 o
   3   3  27       14.45       -9.59     21.76 o
   4   3  27        0.52        9.61     30.94 o
   5   3  27       36.14       40.48     67.09 o
   6   3  27       32.45        8.63     29.98 o
   7   3  27        2.61       -5.58     37.23 o
   0   4  27        1.05       -7.50     35.66 o
   1   4  27        2.47      -13.82     28.18 o
   2   4  27      160.87      146.12     28.60 o
   3   4  27       49.66       36.55     24.70 o
   4   4  27       12.55      -16.16     21.64 o
   5   4  27        1.01      -15.61     26.96 o
   6   4  27       21.36       22.19     32.99 o
   7   4  27        0.01       13.90     30.66 o
   1   5  27        0.41        8.31     25.28 o
   2   5  27       14.23      -20.39     20.39 o
   3   5  27       11.86       10.73     23.85 o
   4   5  27       38.45       20.38     23.86 o
   5   5  27        0.09      -19.80     29.54 o
   6   5  27        0.24       43.02     32.36 o
   0   6  27      616.21      628.06     53.64 o
   1   6  27        0.37      -19.66     20.09 o
   2   6  27       24.42        3.83     25.24 o
   3   6  27       19.96      -16.16     27.91 o
   4   6  27       44.22       32.95     37.88 o
   5   6  27        0.14       20.25     46.97 o
   6   6  27       46.28        2.31     33.43 o
   1   7  27      112.71       41.23     21.82 o
   2   7  27       59.98       28.74     22.11 o
   3   7  27       25.56       -4.12     20.95 o
   4   7  27       72.72       70.62     30.58 o
   5   7  27       31.10       18.66     62.92 o
   0   8  27      137.28      147.80     37.23 o
   1   8  27        2.32        9.27     20.22 o
   2   8  27        0.00      -19.01     19.01 o
   3   8  27        2.06      -19.98     19.98 o
   4   8  27       19.28       19.33     23.19 o
   1   9  27       49.26       46.28     24.02 o
   2   9  27       17.54       10.28     22.30 o
   0   0  28     1536.22     1647.49    114.72 o
   1   0  28      110.75      173.45     37.18 o
   2   0  28        0.62      -20.00     26.13 o
   3   0  28       24.99      -26.27     26.27 o
   4   0  28      356.32      411.20     47.95 o
   5   0  28      173.45      212.32     41.93 o
   6   0  28       79.03      126.93     53.43 o
   1   1  28      312.20      341.54     30.97 o
   2   1  28        3.77       -8.60     28.13 o
   3   1  28       22.17       18.71     21.33 o
   4   1  28       16.70       27.36     25.38 o
   5   1  28       21.32        4.70     29.55 o
   6   1  28        2.64       -4.72     31.71 o
   7   1  28        2.75       17.47     35.18 o
   0   2  28      521.00      483.44     71.08 o
   1   2  28       38.12       25.45     37.78 o
   2   2  28       46.60       43.11     34.27 o
   3   2  28        6.35        4.04     30.09 o
   4   2  28       55.07       51.93     33.55 o
   5   2  28        2.73       -3.26     34.09 o
   6   2  28        9.24       31.54     34.02 o
   7   2  28        0.45        1.33     47.63 o
   1   3  28      223.03      253.76     40.92 o
   2   3  28        1.36      -23.73     23.73 o
   3   3  28       23.05      -15.95     21.94 o
   4   3  28        0.65      -22.25     29.88 o
   5   3  28        0.51      -26.97     26.97 o
   6   3  28       16.50       15.62     31.67 o
   0   4  28      127.92      158.61     51.50 o
   1   4  28       54.95       59.33     32.81 o
   2   4  28       25.31       23.18     23.63 o
   3   4  28      203.51      188.74     29.95 o
   4   4  28       38.28       63.28     34.06 o
   5   4  28        5.62       -4.73     32.94 o
   6   4  28       36.77       27.58     47.69 o
   1   5  28        2.46        4.81     24.84 o
   2   5  28      127.10      117.44     28.64 o
   3   5  28       10.36      -15.52     24.72 o
   4   5  28       47.50       50.65     33.42 o
   5   5  28        9.63       10.44     30.41 o
   0   6  28       28.74      -31.73     31.73 o
   1   6  28       32.51       23.64     21.71 o
   2   6  28        5.73      -17.41     23.51 o
   3   6  28       45.58       56.60     27.04 o
   4   6  28       39.31       34.63     32.74 o
   5   6  28        1.36      -23.94     36.75 o
   1   7  28       18.81       -4.78     22.20 o
   2   7  28       79.14       63.61     24.00 o
   3   7  28       28.39        1.48     22.10 o
   4   7  28      135.57      166.58     40.14 o
   0   8  28       31.50      -29.21     29.68 o
   1   8  28        0.00       -8.64     20.89 o
   2   8  28       35.65       20.18     22.63 o
   1   1  29      167.91      202.90     28.27 o
   2   1  29       18.55       -5.56     24.22 o
   3   1  29        6.96        7.27     44.12 o
   4   1  29        8.63      -18.37     30.11 o
   5   1  29       42.22       70.96     35.90 o
   6   1  29       12.81       47.84     35.69 o
   0   2  29       56.43       65.40     50.17 o
   1   2  29       26.69       64.82     33.76 o
   2   2  29       23.30       44.26     32.95 o
   3   2  29      112.48      106.16     37.18 o
   4   2  29       12.62      -21.65     28.76 o
   5   2  29       66.50       58.86     36.50 o
   1   3  29      243.22      306.00     45.21 o
   2   3  29        2.98       28.76     30.74 o
   3   3  29        6.80        0.54     22.78 o
   4   3  29       10.37       11.28     43.70 o
   5   3  29       28.05       48.36     35.06 o
   0   4  29       67.06       52.35     44.12 o
   1   4  29       24.67       -8.34     52.65 o
   2   4  29        0.03       12.11     24.90 o
   3   4  29       15.68       60.74     26.40 o
   4   4  29        2.48      -20.77     29.23 o
   5   4  29        0.19      -28.11     28.11 o
   1   5  29       90.67      113.78     32.09 o
   2   5  29        2.43      -22.66     22.93 o
   3   5  29       26.48       20.71     28.12 o
   4   5  29        0.95       21.48     32.25 o
   0   6  29        6.01       23.45     31.91 o
   1   6  29       90.08       96.14     25.59 o
   2   6  29        3.81       -5.46     23.63 o
   3   6  29      107.49       98.95     28.65 o
   1   7  29      123.88      131.87     27.24 o
   0   0  30      820.60      963.49     93.09 o
   1   0  30        2.53       16.66     33.92 o
   2   0  30       67.88       71.59     33.81 o
   3   0  30       40.17       48.60     45.58 o
   1   1  30       26.99       43.95     33.91 o
   2   1  30       33.87        2.53     32.32 o
   3   1  30        6.16       27.86     33.08 o
   4   1  30       22.88       36.35     32.36 o
   0   2  30       64.89      180.49     58.87 o
   1   2  30       26.09       31.87     34.70 o
   2   2  30        6.25       19.53     54.94 o
   3   2  30       30.23       44.80     32.57 o
   4   2  30        2.02      -20.34     30.50 o
   1   3  30        2.37       29.43     37.84 o
   2   3  30        4.99       19.32     30.40 o
   3   3  30       13.46      -12.57     36.63 o
   4   3  30       14.98       52.64     36.08 o
   0   4  30        6.06       51.26     46.30 o
   1   4  30       56.85       37.80     35.97 o
   2   4  30       37.92       28.45     26.95 o
   3   4  30      101.58       91.30     39.53 o
   1   5  30       20.22       45.47     28.07 o
   2   5  30       14.41        7.41     24.92 o
   1   1  31      100.37      137.46     40.00 o
   2   1  31        0.46        5.30     34.15 o
   0   2  31      293.16      339.22     70.12 o
   1   2  31        0.01       20.58     34.88 o
   2   2  31       36.76       44.36     52.10 o
   1   3  31       21.38       33.24     34.19 o
 
